# Supplementary material for: The genome and population genomics of allopolyploid Coffea arabica reveal the diversification history of modern coffee cultivars
Source: Nat Genet. 2024 Apr 15;56(4):721–31. doi: 10.1038/s41588-024-01695-w (PMC11018527; doi:10.1038/s41588-024-01695-w)
Supplement: Supplementary file 4 — Supplementary Tables 1–33. [file 41588_2024_1695_MOESM4_ESM.xlsx]

## Sheet: S1. Fragmentation vs tandems
Supplementary Table 1. Overlap between tandemly duplicated genes or genes originating from whole genome duplication events (syntenic) and genome regions with high/low fractionation rates. Syntenic genes and tandemly duplicated genes were obtained by aligning the C. arabica subgenome against its diploid progenitor. Two-sided Fisher exact test was used for statistical testing, smallest calculable p…
	Retention rate %					Retention rate %
subCC	0.45					0.85
	In region	Outside region				retained	not retained
tandem	2004	9206	11210		tandem	161	11049	11210
non-tandem	2604	19803			non-tandem	1515	20892
	4608		33617			1676
Odds ratio 1.655736					Odds ratio 0.2009909
p-value < 2.2e-16					p-value < 2.2e-16
	retained	not retained				retained	not retained
syntenic	1900	16824	18724		syntenic	1426	17298	18724
non-syntenic	2708	12185			non-syntenic	250	14643
	4608					1676
Odds ratio 0.5081636					Odds ratio 4.828192
p-value < 2.2e-16					p-value < 2.2e-16
subCE	0.45					0.85
	retained	not retained				retained	not retained
tandem	2260	10078	12338		tandem	126	12212	12338
non.tandem	2925	20185			non.tandem	1022	22088
	5185		35448			1148
Odds ratio 1.547788					Odds ratio 0.2230276
p-value < 2.2e-16					p-value < 2.2e-16
	retained	not retained				retained	not retained
syntenic	2189	17706	19895		syntenic	1015	18880	19895
non-syntenic	2996	12557			non-syntenic	133	15420
	5185					1148
Odds ratio 0.5182382					Odds ratio 6.233438
p-value < 2.2e-16					p-value < 2.2e-16

## Sheet: S2. subCC .85 retention GO
Supplementary Table 2. Gene ontology enrichment of genes present in subCC regions with low fractionation rate. Two-sided Fisher exact test was used for statistical testing; raw p-values are ginve in column G, while columns J-M report p-values adjusted according to Bonferroni, Sidak, Holm and Benjamini-Hochberg methods.
GO	NS	enrichment	name	ratio_in_study	ratio_in_pop	p_uncorrected	depth	study_count	p_bonferroni	p_sidak	p_holm	p_fdr_bh	study_items
GO:0008150	BP	e	biological_process	1250/1677	21647/33618	8.07796e-20	0	1250	4.49215e-16	4.37891e-16	4.49215e-16	4.49215e-16	Cara001g018170, Cara001g018190, Cara003g000260, Cara003g000270, Cara003g000280, Cara003g000290, Cara003g000300, Cara003g000310, Cara003g000320, Cara003g000330, Cara003g000350, Cara003g000370, Cara003g000390, Cara003g000400, Cara003g000450, Cara003g000470, Cara003g000480, Cara003g000490, Cara003g000570, Cara003g000590, Cara003g001020, Cara003g001050, Cara003g001070, Cara003g001120, Cara003g001150,…
GO:0009987	BP	e	cellular process	782/1677	12410/33618	7.86379e-17	1	782	4.37305e-13	4.26281e-13	4.37227e-13	2.18653e-13	Cara001g018170, Cara003g000260, Cara003g000270, Cara003g000280, Cara003g000300, Cara003g000310, Cara003g000320, Cara003g000330, Cara003g000350, Cara003g000370, Cara003g000390, Cara003g000400, Cara003g000490, Cara003g000570, Cara003g001020, Cara003g001050, Cara003g001150, Cara003g001170, Cara003g001960, Cara003g001970, Cara003g001980, Cara003g001990, Cara003g002000, Cara003g002010, Cara003g030880,…
GO:0071840	BP	e	cellular component organization or biogenesis	200/1677	2690/33618	1.15451e-08	1	200	6.42026e-05	6.25841e-05	6.41795e-05	2.14009e-05	Cara003g000260, Cara003g000310, Cara003g000490, Cara003g001050, Cara003g001960, Cara003g001990, Cara003g030960, Cara003g031030, Cara003g031090, Cara003g031140, Cara003g034140, Cara003g034150, Cara003g034560, Cara003g034600, Cara003g034680, Cara003g034720, Cara003g040630, Cara003g040640, Cara003g040670, Cara003g040690, Cara003g043420, Cara003g043680, Cara003g043700, Cara003g043710, Cara003g043720,…
GO:0016043	BP	e	cellular component organization	187/1677	2510/33618	2.80301e-08	2	187	0.000155875	0.000151946	0.000155791	3.89688e-05	Cara003g000310, Cara003g000490, Cara003g001050, Cara003g001960, Cara003g001990, Cara003g030960, Cara003g031030, Cara003g031090, Cara003g031140, Cara003g034140, Cara003g034150, Cara003g034560, Cara003g034600, Cara003g034680, Cara003g034720, Cara003g040630, Cara003g040640, Cara003g040670, Cara003g040690, Cara003g043420, Cara003g043680, Cara003g043700, Cara003g043710, Cara003g043720, Cara003g043730,…
GO:0044238	BP	e	primary metabolic process	566/1677	9420/33618	1.50942e-07	2	566	0.000839386	0.000818226	0.000838782	0.000167877	Cara001g018170, Cara001g018190, Cara003g000270, Cara003g000280, Cara003g000300, Cara003g000320, Cara003g000330, Cara003g000350, Cara003g000370, Cara003g000570, Cara003g000590, Cara003g001050, Cara003g001150, Cara003g001170, Cara003g001180, Cara003g001960, Cara003g001970, Cara003g002010, Cara003g030880, Cara003g030890, Cara003g031040, Cara003g031060, Cara003g031070, Cara003g031080, Cara003g031120,…
GO:0006996	BP	e	organelle organization	86/1677	970/33618	2.73651e-07	3	86	0.00152177	0.00148341	0.0015204	0.000253629	Cara003g000490, Cara003g001050, Cara003g030960, Cara003g031090, Cara003g031140, Cara003g034150, Cara003g034560, Cara003g034680, Cara003g034720, Cara003g040630, Cara003g040640, Cara003g040690, Cara003g043680, Cara003g043700, Cara005g000210, Cara005g000310, Cara005g001770, Cara005g002070, Cara005g002100, Cara005g003950, Cara007g001440, Cara007g001480, Cara007g001690, Cara007g001920, Cara007g002110,…
GO:0044237	BP	e	cellular metabolic process	588/1677	9906/33618	4.14115e-07	2	588	0.00230289	0.00224484	0.00230041	0.000328985	Cara001g018170, Cara003g000270, Cara003g000280, Cara003g000300, Cara003g000320, Cara003g000330, Cara003g000350, Cara003g000370, Cara003g000390, Cara003g000400, Cara003g000570, Cara003g001020, Cara003g001050, Cara003g001150, Cara003g001170, Cara003g001960, Cara003g001970, Cara003g002000, Cara003g002010, Cara003g030880, Cara003g030890, Cara003g030970, Cara003g031020, Cara003g031040, Cara003g031060,…
GO:0032502	BP	e	developmental process	205/1677	2972/33618	1.75517e-06	1	205	0.00976048	0.00951443	0.00974819	0.00122006	Cara003g000310, Cara003g000350, Cara003g001960, Cara003g001970, Cara003g030960, Cara003g031070, Cara003g031150, Cara003g034140, Cara003g034210, Cara003g034280, Cara003g034400, Cara003g034420, Cara003g034470, Cara003g034640, Cara003g034720, Cara003g040620, Cara003g040650, Cara003g040660, Cara003g040670, Cara003g043260, Cara003g043280, Cara003g043420, Cara003g043520, Cara003g043710, Cara003g043720,…
GO:0048869	BP	e	cellular developmental process	68/1677	774/33618	7.67119e-06	2	68	0.0426595	0.0415841	0.0425981	0.00390497	Cara003g000310, Cara003g001970, Cara003g030960, Cara003g040650, Cara003g040670, Cara003g043420, Cara003g043710, Cara003g043720, Cara005g000550, Cara005g001820, Cara005g002070, Cara005g002080, Cara005g002100, Cara005g004320, Cara005g004360, Cara007g001540, Cara007g001550, Cara007g001940, Cara007g001980, Cara007g002170, Cara007g002270, Cara007g003930, Cara007g003960, Cara007g003980, Cara007g004750,…
GO:0031365	BP	e	N-terminal protein amino acid modification	11/1677	44/33618	7.68833e-06	7	11	0.0427548	0.041677	0.0426856	0.00390497	Cara003g034650, Cara003g043300, Cara003g043660, Cara007g003680, Cara007g003910, Cara007g004350, Cara007g004570, Cara011g013640, Cara013g001520, Cara013g003460, Cara015g025010
GO:0051179	BP	e	localization	159/1677	2250/33618	7.72428e-06	1	159	0.0429547	0.0418718	0.0428775	0.00390497	Cara003g000260, Cara003g000290, Cara003g001070, Cara003g001120, Cara003g001920, Cara003g002000, Cara003g030980, Cara003g031000, Cara003g031030, Cara003g031140, Cara003g031180, Cara003g031200, Cara003g031250, Cara003g033760, Cara003g034160, Cara003g034220, Cara003g034540, Cara003g043380, Cara003g043630, Cara003g043640, Cara003g043660, Cara003g043680, Cara003g043720, Cara003g044090, Cara005g000120,…
GO:0071704	BP	e	organic substance metabolic process	603/1677	10433/33618	1.00202e-05	2	603	0.0557221	0.0543174	0.0556119	0.00437605	Cara001g018170, Cara001g018190, Cara003g000270, Cara003g000280, Cara003g000300, Cara003g000320, Cara003g000330, Cara003g000350, Cara003g000370, Cara003g000390, Cara003g000400, Cara003g000570, Cara003g000590, Cara003g001020, Cara003g001050, Cara003g001150, Cara003g001170, Cara003g001180, Cara003g001960, Cara003g001970, Cara003g002010, Cara003g030880, Cara003g030890, Cara003g031040, Cara003g031060,…
GO:0051234	BP	e	establishment of localization	150/1677	2104/33618	1.02299e-05	2	150	0.0568886	0.0554545	0.0567659	0.00437605	Cara003g000260, Cara003g000290, Cara003g001070, Cara003g001120, Cara003g001920, Cara003g002000, Cara003g031030, Cara003g031140, Cara003g031180, Cara003g031200, Cara003g033760, Cara003g034160, Cara003g034220, Cara003g034540, Cara003g043380, Cara003g043630, Cara003g043640, Cara003g043660, Cara003g043680, Cara003g043720, Cara003g044090, Cara005g000120, Cara005g000310, Cara005g000390, Cara005g000440,…
GO:0008152	BP	e	metabolic process	674/1677	11840/33618	1.4899e-05	1	674	0.0828535	0.0807648	0.0826598	0.00591811	Cara001g018170, Cara001g018190, Cara003g000270, Cara003g000280, Cara003g000300, Cara003g000320, Cara003g000330, Cara003g000350, Cara003g000370, Cara003g000390, Cara003g000400, Cara003g000570, Cara003g000590, Cara003g001020, Cara003g001050, Cara003g001150, Cara003g001170, Cara003g001180, Cara003g001960, Cara003g001970, Cara003g001990, Cara003g002000, Cara003g002010, Cara003g030880, Cara003g030890,…
GO:0043933	BP	e	protein-containing complex subunit organization	52/1677	573/33618	3.86878e-05	3	52	0.215143	0.209719	0.214601	0.0143428	Cara003g000490, Cara003g001990, Cara003g031030, Cara003g034140, Cara005g000050, Cara005g000070, Cara005g000370, Cara005g001930, Cara005g001960, Cara005g001980, Cara005g002100, Cara005g004290, Cara007g001690, Cara007g002390, Cara007g002400, Cara007g003760, Cara007g003890, Cara007g004940, Cara007g005500, Cara007g006830, Cara007g006860, Cara007g007170, Cara007g007250, Cara007g007320, Cara007g008790,…
GO:0006928	BP	e	movement of cell or subcellular component	13/1677	72/33618	5.10232e-05	2	13	0.28374	0.276587	0.282975	0.0177338	Cara003g043710, Cara005g000410, Cara005g002100, Cara007g007590, Cara011g003160, Cara011g003680, Cara011g013840, Cara011g013860, Cara013g007780, Cara013g008000, Cara013g011530, Cara015g022810, Cara019g000560
GO:0006810	BP	e	transport	144/1677	2079/33618	5.99027e-05	3	144	0.333119	0.324721	0.33216	0.0195952	Cara003g000260, Cara003g000290, Cara003g001070, Cara003g001120, Cara003g001920, Cara003g002000, Cara003g031030, Cara003g031140, Cara003g031180, Cara003g031200, Cara003g033760, Cara003g034160, Cara003g034220, Cara003g034540, Cara003g043380, Cara003g043630, Cara003g043640, Cara003g043660, Cara003g043680, Cara003g043720, Cara003g044090, Cara005g000120, Cara005g000310, Cara005g000390, Cara005g000440,…
GO:0042221	BP	e	response to chemical	166/1677	2487/33618	0.00012386	2	166	0.688787	0.671424	0.686682	0.0369205	Cara003g000470, Cara003g001020, Cara003g001120, Cara003g001170, Cara003g030960, Cara003g034080, Cara003g034100, Cara003g034170, Cara003g034400, Cara003g034440, Cara003g034480, Cara003g034570, Cara003g034630, Cara003g034640, Cara003g034700, Cara003g034790, Cara003g040630, Cara003g040640, Cara003g040650, Cara003g040670, Cara003g043400, Cara003g043420, Cara003g044090, Cara005g000100, Cara005g000150,…
GO:0030261	BP	e	chromosome condensation	6/1677	18/33618	0.000168648	7	6	0.937851	0.914208	0.934646	0.0434825	Cara005g001770, Cara005g002070, Cara007g007170, Cara013g003030, Cara013g003520, Cara013g010910
GO:0006323	BP	e	DNA packaging	6/1677	18/33618	0.000168648	6	6	0.937851	0.914208	0.934646	0.0434825	Cara005g001770, Cara005g002070, Cara007g007170, Cara013g003030, Cara013g003520, Cara013g010910
GO:0065003	BP	e	protein-containing complex assembly	45/1677	504/33618	0.000176452	4	45	0.981247	0.956511	0.977542	0.0434825	Cara003g000490, Cara003g001990, Cara003g031030, Cara003g034140, Cara005g000050, Cara005g000070, Cara005g000370, Cara005g001930, Cara005g001960, Cara005g001980, Cara005g004290, Cara007g001690, Cara007g002390, Cara007g002400, Cara007g003760, Cara007g003890, Cara007g004940, Cara007g005500, Cara007g006830, Cara007g006860, Cara007g007170, Cara007g008790, Cara011g003510, Cara011g006990, Cara013g001780,…
GO:0046394	BP	e	carboxylic acid biosynthetic process	51/1677	598/33618	0.000198409	6	51	1	1	1	0.0434825	Cara003g001970, Cara003g031150, Cara003g031240, Cara003g034080, Cara003g034210, Cara003g034560, Cara003g034630, Cara005g000040, Cara005g000650, Cara005g001850, Cara005g004280, Cara005g004360, Cara007g001550, Cara007g001870, Cara007g002440, Cara007g003550, Cara007g004270, Cara007g004840, Cara007g005170, Cara007g005280, Cara007g006730, Cara007g006910, Cara007g007280, Cara007g008770, Cara007g008890,…
GO:0016053	BP	e	organic acid biosynthetic process	51/1677	598/33618	0.000198409	4	51	1	1	1	0.0434825	Cara003g001970, Cara003g031150, Cara003g031240, Cara003g034080, Cara003g034210, Cara003g034560, Cara003g034630, Cara005g000040, Cara005g000650, Cara005g001850, Cara005g004280, Cara005g004360, Cara007g001550, Cara007g001870, Cara007g002440, Cara007g003550, Cara007g004270, Cara007g004840, Cara007g005170, Cara007g005280, Cara007g006730, Cara007g006910, Cara007g007280, Cara007g008770, Cara007g008890,…
GO:0015893	BP	e	drug transport	15/1677	104/33618	0.000200993	4	15	1	1	1	0.0434825	Cara003g001920, Cara003g044090, Cara005g001860, Cara005g001870, Cara005g002130, Cara005g004470, Cara007g004000, Cara007g005510, Cara007g007400, Cara011g001180, Cara013g008550, Cara013g008560, Cara013g008580, Cara015g022790, Cara019g000390
GO:0034622	BP	e	cellular protein-containing complex assembly	40/1677	433/33618	0.000203299	5	40	1	1	1	0.0434825	Cara003g000490, Cara003g001990, Cara003g031030, Cara003g034140, Cara005g000050, Cara005g000070, Cara005g000370, Cara005g001960, Cara005g001980, Cara005g004290, Cara007g001690, Cara007g002390, Cara007g002400, Cara007g003760, Cara007g003890, Cara007g004940, Cara007g005500, Cara007g006860, Cara007g007170, Cara007g008790, Cara011g003510, Cara011g006990, Cara013g001780, Cara013g001810, Cara013g002940,…
GO:0044283	BP	e	small molecule biosynthetic process	63/1677	785/33618	0.00023717	3	63	1	1	1	0.0488482	Cara003g000390, Cara003g001970, Cara003g031150, Cara003g031240, Cara003g034080, Cara003g034210, Cara003g034560, Cara003g034630, Cara005g000040, Cara005g000650, Cara005g001850, Cara005g004280, Cara005g004360, Cara007g001550, Cara007g001870, Cara007g002440, Cara007g003540, Cara007g003550, Cara007g004270, Cara007g004840, Cara007g004900, Cara007g005170, Cara007g005280, Cara007g006730, Cara007g006910,…
GO:0044424	CC	e	intracellular part	1221/1677	19770/33618	2.34299e-34	2	1221	2.25865e-31	2.20176e-31	2.25865e-31	2.25865e-31	Cara001g018160, Cara001g018170, Cara001g018200, Cara003g000260, Cara003g000270, Cara003g000280, Cara003g000290, Cara003g000300, Cara003g000310, Cara003g000320, Cara003g000330, Cara003g000340, Cara003g000350, Cara003g000370, Cara003g000450, Cara003g000470, Cara003g000480, Cara003g000490, Cara003g000570, Cara003g000580, Cara003g001020, Cara003g001050, Cara003g001070, Cara003g001120, Cara003g001150,…
GO:0005575	CC	e	cellular_component	1388/1677	23760/33618	1.35638e-31	0	1388	1.30755e-28	1.27462e-28	1.3062e-28	6.53776e-29	Cara001g018160, Cara001g018170, Cara001g018190, Cara001g018200, Cara003g000260, Cara003g000270, Cara003g000280, Cara003g000290, Cara003g000300, Cara003g000310, Cara003g000320, Cara003g000330, Cara003g000340, Cara003g000350, Cara003g000370, Cara003g000400, Cara003g000450, Cara003g000470, Cara003g000480, Cara003g000490, Cara003g000570, Cara003g000580, Cara003g000590, Cara003g001020, Cara003g001050,…
GO:0044464	CC	e	cell part	1293/1677	21637/33618	9.36016e-31	1	1293	9.0232e-28	8.79592e-28	9.00448e-28	3.00773e-28	Cara001g018160, Cara001g018170, Cara001g018190, Cara001g018200, Cara003g000260, Cara003g000270, Cara003g000280, Cara003g000290, Cara003g000300, Cara003g000310, Cara003g000320, Cara003g000330, Cara003g000340, Cara003g000350, Cara003g000370, Cara003g000450, Cara003g000470, Cara003g000480, Cara003g000490, Cara003g000570, Cara003g000580, Cara003g000590, Cara003g001020, Cara003g001050, Cara003g001070,…
GO:0043229	CC	e	intracellular organelle	1076/1677	17580/33618	9.10778e-24	3	1076	8.7799e-21	8.55875e-21	8.75258e-21	2.19497e-21	Cara001g018170, Cara001g018200, Cara003g000260, Cara003g000280, Cara003g000290, Cara003g000300, Cara003g000310, Cara003g000320, Cara003g000340, Cara003g000350, Cara003g000370, Cara003g000450, Cara003g000470, Cara003g000480, Cara003g000490, Cara003g000570, Cara003g000580, Cara003g001020, Cara003g001050, Cara003g001070, Cara003g001120, Cara003g001150, Cara003g001170, Cara003g001180, Cara003g001920,…
GO:0043226	CC	e	organelle	1076/1677	17587/33618	1.16657e-23	1	1076	1.12457e-20	1.09625e-20	1.11991e-20	2.24914e-21	Cara001g018170, Cara001g018200, Cara003g000260, Cara003g000280, Cara003g000290, Cara003g000300, Cara003g000310, Cara003g000320, Cara003g000340, Cara003g000350, Cara003g000370, Cara003g000450, Cara003g000470, Cara003g000480, Cara003g000490, Cara003g000570, Cara003g000580, Cara003g001020, Cara003g001050, Cara003g001070, Cara003g001120, Cara003g001150, Cara003g001170, Cara003g001180, Cara003g001920,…
GO:0043231	CC	e	intracellular membrane-bounded organelle	1051/1677	17232/33618	5.56826e-22	4	1051	5.3678e-19	5.2326e-19	5.33996e-19	8.94634e-20	Cara001g018170, Cara001g018200, Cara003g000260, Cara003g000280, Cara003g000290, Cara003g000300, Cara003g000310, Cara003g000320, Cara003g000340, Cara003g000350, Cara003g000370, Cara003g000450, Cara003g000470, Cara003g000480, Cara003g000490, Cara003g000570, Cara003g000580, Cara003g001020, Cara003g001050, Cara003g001070, Cara003g001120, Cara003g001170, Cara003g001180, Cara003g001920, Cara003g001930,…
GO:0043227	CC	e	membrane-bounded organelle	1055/1677	17320/33618	6.97826e-22	2	1055	6.72704e-19	6.5576e-19	6.68517e-19	9.61006e-20	Cara001g018170, Cara001g018200, Cara003g000260, Cara003g000280, Cara003g000290, Cara003g000300, Cara003g000310, Cara003g000320, Cara003g000340, Cara003g000350, Cara003g000370, Cara003g000450, Cara003g000470, Cara003g000480, Cara003g000490, Cara003g000570, Cara003g000580, Cara003g001020, Cara003g001050, Cara003g001070, Cara003g001120, Cara003g001170, Cara003g001180, Cara003g001920, Cara003g001930,…
GO:0044422	CC	e	organelle part	364/1677	4805/33618	4.82735e-17	1	364	4.65356e-14	4.53635e-14	4.61977e-14	5.81695e-15	Cara003g000300, Cara003g000350, Cara003g000490, Cara003g001050, Cara003g001070, Cara003g001120, Cara003g001150, Cara003g001990, Cara003g002010, Cara003g030960, Cara003g030970, Cara003g030980, Cara003g031000, Cara003g031040, Cara003g031090, Cara003g031140, Cara003g031230, Cara003g031240, Cara003g033720, Cara003g033970, Cara003g034130, Cara003g034160, Cara003g034210, Cara003g034220, Cara003g034230,…
GO:0044446	CC	e	intracellular organelle part	363/1677	4803/33618	6.62437e-17	3	363	6.38589e-14	6.22505e-14	6.3329e-14	7.09544e-15	Cara003g000300, Cara003g000350, Cara003g000490, Cara003g001050, Cara003g001070, Cara003g001120, Cara003g001150, Cara003g001990, Cara003g002010, Cara003g030960, Cara003g030970, Cara003g030980, Cara003g031000, Cara003g031040, Cara003g031090, Cara003g031140, Cara003g031230, Cara003g031240, Cara003g033720, Cara003g033970, Cara003g034130, Cara003g034160, Cara003g034210, Cara003g034220, Cara003g034230,…
GO:0044444	CC	e	cytoplasmic part	736/1677	11603/33618	3.93186e-16	3	736	3.79031e-13	3.69484e-13	3.75493e-13	3.79031e-14	Cara003g000260, Cara003g000280, Cara003g000290, Cara003g000350, Cara003g000450, Cara003g000470, Cara003g001020, Cara003g001070, Cara003g001120, Cara003g001150, Cara003g001170, Cara003g001180, Cara003g001920, Cara003g001960, Cara003g001970, Cara003g001990, Cara003g002000, Cara003g030880, Cara003g030890, Cara003g030900, Cara003g030930, Cara003g030960, Cara003g030970, Cara003g030980, Cara003g031000,…
GO:0005634	CC	e	nucleus	576/1677	9114/33618	2.62093e-11	5	576	2.52658e-08	2.46294e-08	2.50037e-08	2.29689e-09	Cara001g018170, Cara001g018200, Cara003g000260, Cara003g000300, Cara003g000310, Cara003g000320, Cara003g000340, Cara003g000370, Cara003g000480, Cara003g000490, Cara003g000570, Cara003g000580, Cara003g001020, Cara003g001050, Cara003g001170, Cara003g001930, Cara003g001960, Cara003g002000, Cara003g002010, Cara003g029710, Cara003g029720, Cara003g029730, Cara003g030880, Cara003g030950, Cara003g031010,…
GO:0032991	CC	e	protein-containing complex	213/1677	2824/33618	8.92181e-10	1	213	8.60063e-07	8.384e-07	8.50249e-07	7.16719e-08	Cara003g000300, Cara003g000350, Cara003g000490, Cara003g001050, Cara003g001150, Cara003g002010, Cara003g030970, Cara003g031010, Cara003g031140, Cara003g031230, Cara003g033720, Cara003g033860, Cara003g033970, Cara003g033980, Cara003g034160, Cara003g034230, Cara003g034280, Cara003g034430, Cara003g034550, Cara003g040630, Cara003g040640, Cara003g040660, Cara003g040690, Cara003g043280, Cara003g043350,…
GO:0044434	CC	e	chloroplast part	121/1677	1479/33618	8.77011e-08	5	121	8.45439e-05	8.24144e-05	8.34915e-05	6.50338e-06	Cara003g001990, Cara003g030960, Cara003g031090, Cara003g031230, Cara003g031240, Cara003g034160, Cara003g034210, Cara003g034220, Cara003g034230, Cara003g034540, Cara003g034680, Cara003g034790, Cara003g040630, Cara003g040640, Cara003g043310, Cara003g043400, Cara003g043620, Cara005g000040, Cara005g000060, Cara005g000070, Cara005g000080, Cara005g000090, Cara005g000100, Cara005g000200, Cara005g000600,…
GO:0044435	CC	e	plastid part	124/1677	1534/33618	1.44263e-07	4	124	0.00013907	0.000135567	0.000137195	9.93357e-06	Cara003g001990, Cara003g030960, Cara003g031090, Cara003g031230, Cara003g031240, Cara003g034160, Cara003g034210, Cara003g034220, Cara003g034230, Cara003g034540, Cara003g034680, Cara003g034790, Cara003g040630, Cara003g040640, Cara003g043310, Cara003g043400, Cara003g043620, Cara005g000040, Cara005g000060, Cara005g000070, Cara005g000080, Cara005g000090, Cara005g000100, Cara005g000110, Cara005g000200,…
GO:0009507	CC	e	chloroplast	330/1677	5186/33618	1.63364e-06	6	330	0.00157483	0.00153516	0.00155195	0.000104988	Cara003g000450, Cara003g001070, Cara003g001180, Cara003g001920, Cara003g001970, Cara003g001990, Cara003g030880, Cara003g031060, Cara003g031090, Cara003g031120, Cara003g031150, Cara003g031160, Cara003g031170, Cara003g031190, Cara003g031220, Cara003g031230, Cara003g031240, Cara003g031250, Cara003g031350, Cara003g033880, Cara003g033950, Cara003g034010, Cara003g034110, Cara003g034140, Cara003g034160,…
GO:0009532	CC	e	plastid stroma	64/1677	686/33618	1.93862e-06	5	64	0.00186883	0.00182175	0.00183975	0.000116802	Cara003g001990, Cara003g030960, Cara003g034210, Cara003g034540, Cara003g034790, Cara003g040630, Cara003g040640, Cara003g043310, Cara003g043400, Cara003g043620, Cara005g000070, Cara005g000080, Cara005g000090, Cara005g000200, Cara005g000600, Cara005g004360, Cara007g001630, Cara007g002000, Cara007g003950, Cara007g004850, Cara007g005010, Cara007g005110, Cara007g005280, Cara007g006740, Cara007g008770,…
GO:0009536	CC	e	plastid	332/1677	5236/33618	2.12749e-06	5	332	0.0020509	0.00199925	0.00201686	0.000120641	Cara003g000450, Cara003g001070, Cara003g001180, Cara003g001920, Cara003g001970, Cara003g001990, Cara003g030880, Cara003g031060, Cara003g031090, Cara003g031120, Cara003g031150, Cara003g031160, Cara003g031170, Cara003g031190, Cara003g031220, Cara003g031230, Cara003g031240, Cara003g031250, Cara003g031350, Cara003g033880, Cara003g033950, Cara003g034010, Cara003g034110, Cara003g034140, Cara003g034160,…
GO:0009570	CC	e	chloroplast stroma	63/1677	685/33618	3.19874e-06	6	63	0.00308359	0.00300592	0.00302921	0.00017131	Cara003g001990, Cara003g030960, Cara003g034210, Cara003g034540, Cara003g034790, Cara003g040630, Cara003g040640, Cara003g043310, Cara003g043400, Cara003g043620, Cara005g000070, Cara005g000080, Cara005g000090, Cara005g000200, Cara005g000600, Cara005g004360, Cara007g001630, Cara007g002000, Cara007g003950, Cara007g004850, Cara007g005010, Cara007g005110, Cara007g005280, Cara007g006740, Cara007g008770,…
GO:0099081	CC	e	supramolecular polymer	20/1677	142/33618	2.69169e-05	2	20	0.0259479	0.0252944	0.0254634	0.00117945	Cara003g043710, Cara005g000410, Cara005g002100, Cara007g003980, Cara007g007060, Cara007g007250, Cara007g007590, Cara011g003160, Cara011g003680, Cara011g004260, Cara013g002890, Cara013g003990, Cara013g004210, Cara013g007780, Cara015g022810, Cara015g024630, Cara015g024670, Cara015g025870, Cara015g026010, Cara019g000560
GO:0099080	CC	e	supramolecular complex	20/1677	142/33618	2.69169e-05	1	20	0.0259479	0.0252944	0.0254634	0.00117945	Cara003g043710, Cara005g000410, Cara005g002100, Cara007g003980, Cara007g007060, Cara007g007250, Cara007g007590, Cara011g003160, Cara011g003680, Cara011g004260, Cara013g002890, Cara013g003990, Cara013g004210, Cara013g007780, Cara015g022810, Cara015g024630, Cara015g024670, Cara015g025870, Cara015g026010, Cara019g000560
GO:0099512	CC	e	supramolecular fiber	20/1677	142/33618	2.69169e-05	3	20	0.0259479	0.0252944	0.0254634	0.00117945	Cara003g043710, Cara005g000410, Cara005g002100, Cara007g003980, Cara007g007060, Cara007g007250, Cara007g007590, Cara011g003160, Cara011g003680, Cara011g004260, Cara013g002890, Cara013g003990, Cara013g004210, Cara013g007780, Cara015g022810, Cara015g024630, Cara015g024670, Cara015g025870, Cara015g026010, Cara019g000560
GO:0099513	CC	e	polymeric cytoskeletal fiber	20/1677	142/33618	2.69169e-05	5	20	0.0259479	0.0252944	0.0254634	0.00117945	Cara003g043710, Cara005g000410, Cara005g002100, Cara007g003980, Cara007g007060, Cara007g007250, Cara007g007590, Cara011g003160, Cara011g003680, Cara011g004260, Cara013g002890, Cara013g003990, Cara013g004210, Cara013g007780, Cara015g022810, Cara015g024630, Cara015g024670, Cara015g025870, Cara015g026010, Cara019g000560
GO:0043232	CC	e	intracellular non-membrane-bounded organelle	82/1677	1031/33618	3.17826e-05	4	82	0.0306384	0.0298667	0.0299392	0.0012766	Cara003g000490, Cara003g001150, Cara003g030960, Cara003g033720, Cara003g034280, Cara003g034430, Cara003g040630, Cara003g040640, Cara003g043280, Cara005g000260, Cara005g001770, Cara005g001920, Cara005g004300, Cara007g001450, Cara007g001690, Cara007g003470, Cara007g003790, Cara007g003890, Cara007g004080, Cara007g004090, Cara007g004240, Cara007g005110, Cara007g005500, Cara007g005530, Cara007g005550,…
GO:0043228	CC	e	non-membrane-bounded organelle	82/1677	1031/33618	3.17826e-05	2	82	0.0306384	0.0298667	0.0299392	0.0012766	Cara003g000490, Cara003g001150, Cara003g030960, Cara003g033720, Cara003g034280, Cara003g034430, Cara003g040630, Cara003g040640, Cara003g043280, Cara005g000260, Cara005g001770, Cara005g001920, Cara005g004300, Cara007g001450, Cara007g001690, Cara007g003470, Cara007g003790, Cara007g003890, Cara007g004080, Cara007g004090, Cara007g004240, Cara007g005110, Cara007g005500, Cara007g005530, Cara007g005550,…
GO:0005874	CC	e	microtubule	18/1677	127/33618	6.13317e-05	6	18	0.0591238	0.0576346	0.0576518	0.00236495	Cara003g043710, Cara005g000410, Cara005g002100, Cara007g003980, Cara007g007060, Cara007g007590, Cara011g003160, Cara011g003680, Cara011g004260, Cara013g002890, Cara013g003990, Cara013g004210, Cara013g007780, Cara015g022810, Cara015g024630, Cara015g024670, Cara015g026010, Cara019g000560
GO:0009535	CC	e	chloroplast thylakoid membrane	37/1677	379/33618	0.000113173	7	37	0.109099	0.106351	0.10627	0.00419612	Cara003g031230, Cara003g034230, Cara003g034680, Cara003g040630, Cara003g040640, Cara005g000060, Cara005g000080, Cara005g000090, Cara005g000100, Cara005g004380, Cara007g001590, Cara007g003790, Cara007g004220, Cara007g004920, Cara007g007130, Cara007g008920, Cara011g003740, Cara011g004020, Cara011g004060, Cara011g006890, Cara011g014490, Cara013g001560, Cara013g001660, Cara013g001780, Cara013g001810,…
GO:0055035	CC	e	plastid thylakoid membrane	37/1677	383/33618	0.00012934	6	37	0.124684	0.121543	0.121321	0.00461791	Cara003g031230, Cara003g034230, Cara003g034680, Cara003g040630, Cara003g040640, Cara005g000060, Cara005g000080, Cara005g000090, Cara005g000100, Cara005g004380, Cara007g001590, Cara007g003790, Cara007g004220, Cara007g004920, Cara007g007130, Cara007g008920, Cara011g003740, Cara011g004020, Cara011g004060, Cara011g006890, Cara011g014490, Cara013g001560, Cara013g001660, Cara013g001780, Cara013g001810,…
GO:0031090	CC	e	organelle membrane	85/1677	1122/33618	0.000152733	2	85	0.147235	0.143526	0.143111	0.00517102	Cara003g001120, Cara003g030980, Cara003g031000, Cara003g031040, Cara003g031090, Cara003g034160, Cara003g043350, Cara003g043630, Cara003g043680, Cara003g043690, Cara005g000310, Cara005g000470, Cara005g000670, Cara005g001830, Cara005g001930, Cara005g001970, Cara005g002080, Cara005g002130, Cara005g004360, Cara007g001450, Cara007g001720, Cara007g001860, Cara007g001930, Cara007g002110, Cara007g002170,…
GO:0005829	CC	e	cytosol	158/1677	2365/33618	0.000158149	4	158	0.152455	0.148615	0.148027	0.00517102	Cara003g001150, Cara003g001170, Cara003g001960, Cara003g030880, Cara003g030960, Cara003g031010, Cara003g031100, Cara003g031140, Cara003g033990, Cara003g034080, Cara003g034120, Cara003g034140, Cara003g034300, Cara003g034430, Cara003g034440, Cara003g034560, Cara003g034660, Cara003g043400, Cara003g043520, Cara003g043680, Cara003g043720, Cara005g000150, Cara005g000180, Cara005g000360, Cara005g000430,…
GO:0044430	CC	e	cytoskeletal part	25/1677	224/33618	0.000160924	4	25	0.155131	0.151223	0.150464	0.00517102	Cara003g043710, Cara005g000410, Cara005g001890, Cara005g002100, Cara007g003840, Cara007g003980, Cara007g007060, Cara007g007250, Cara007g007590, Cara011g003160, Cara011g003680, Cara011g004260, Cara011g013840, Cara013g002890, Cara013g003570, Cara013g003990, Cara013g004210, Cara013g007780, Cara013g011530, Cara015g022810, Cara015g024630, Cara015g024670, Cara015g025870, Cara015g026010, Cara019g000560
GO:0005737	CC	e	cytoplasm	262/1677	4228/33618	0.000180287	3	262	0.173797	0.169419	0.168388	0.00560635	Cara001g018160, Cara003g000270, Cara003g000320, Cara003g000330, Cara003g000570, Cara003g001020, Cara003g001150, Cara003g001520, Cara003g001970, Cara003g030960, Cara003g031010, Cara003g031040, Cara003g031090, Cara003g031350, Cara003g033930, Cara003g033980, Cara003g034120, Cara003g034140, Cara003g034150, Cara003g034280, Cara003g034430, Cara003g034610, Cara003g034650, Cara003g034730, Cara003g040650,…
GO:0034708	CC	e	methyltransferase complex	7/1677	26/33618	0.00021594	4	7	0.208166	0.202923	0.201472	0.0065052	Cara003g033970, Cara003g040660, Cara003g043420, Cara013g001280, Cara013g007760, Cara013g011120, Cara015g026240
GO:1902494	CC	e	catalytic complex	70/1677	891/33618	0.000224484	2	70	0.216403	0.210952	0.209219	0.00655765	Cara003g000350, Cara003g001050, Cara003g001150, Cara003g030970, Cara003g031140, Cara003g033970, Cara003g033980, Cara003g034280, Cara003g034550, Cara003g040660, Cara003g043350, Cara003g043420, Cara005g000040, Cara005g000060, Cara005g000370, Cara005g000390, Cara005g000570, Cara005g000620, Cara005g001890, Cara007g001810, Cara007g002370, Cara007g002390, Cara007g002400, Cara007g003670, Cara007g003880,…
GO:0042651	CC	e	thylakoid membrane	37/1677	398/33618	0.000283797	5	37	0.27358	0.26669	0.264215	0.00781658	Cara003g031230, Cara003g034230, Cara003g034680, Cara003g040630, Cara003g040640, Cara005g000060, Cara005g000080, Cara005g000090, Cara005g000100, Cara005g004380, Cara007g001590, Cara007g003790, Cara007g004220, Cara007g004920, Cara007g007130, Cara007g008920, Cara011g003740, Cara011g004020, Cara011g004060, Cara011g006890, Cara011g014490, Cara013g001560, Cara013g001660, Cara013g001780, Cara013g001810,…
GO:0034357	CC	e	photosynthetic membrane	37/1677	398/33618	0.000283797	4	37	0.27358	0.26669	0.264215	0.00781658	Cara003g031230, Cara003g034230, Cara003g034680, Cara003g040630, Cara003g040640, Cara005g000060, Cara005g000080, Cara005g000090, Cara005g000100, Cara005g004380, Cara007g001590, Cara007g003790, Cara007g004220, Cara007g004920, Cara007g007130, Cara007g008920, Cara011g003740, Cara011g004020, Cara011g004060, Cara011g006890, Cara011g014490, Cara013g001560, Cara013g001660, Cara013g001780, Cara013g001810,…
GO:0005875	CC	e	microtubule associated complex	12/1677	75/33618	0.000321763	5	12	0.31018	0.302367	0.298918	0.0086161	Cara003g043710, Cara005g000410, Cara005g001890, Cara005g002100, Cara007g003980, Cara007g007590, Cara011g003160, Cara011g003680, Cara013g004210, Cara013g007780, Cara015g022810, Cara019g000560
GO:0098588	CC	e	bounding membrane of organelle	69/1677	894/33618	0.000423314	3	69	0.408074	0.397796	0.392835	0.011029	Cara003g030980, Cara003g031000, Cara003g031040, Cara003g031090, Cara003g043350, Cara003g043630, Cara003g043680, Cara005g000310, Cara005g000670, Cara005g001830, Cara005g001930, Cara005g001970, Cara005g002080, Cara005g002130, Cara005g004360, Cara007g001450, Cara007g001930, Cara007g002110, Cara007g002170, Cara007g002190, Cara007g002340, Cara007g003690, Cara007g004020, Cara007g004080, Cara007g004090,…
GO:0098796	CC	e	membrane protein complex	44/1677	511/33618	0.00045023	2	44	0.434022	0.42309	0.417363	0.0114216	Cara003g000350, Cara003g001050, Cara003g030970, Cara003g031230, Cara003g034160, Cara003g034230, Cara003g043350, Cara003g043680, Cara005g000060, Cara005g000100, Cara005g000310, Cara005g000570, Cara005g001980, Cara007g001860, Cara007g001930, Cara007g002390, Cara007g002400, Cara007g002450, Cara007g003620, Cara007g003800, Cara007g003820, Cara007g004220, Cara007g004650, Cara007g004680, Cara007g004890,…
GO:0005739	CC	e	mitochondrion	204/1677	3244/33618	0.000497475	5	204	0.479566	0.467487	0.460662	0.0122966	Cara003g000280, Cara003g000350, Cara003g000470, Cara003g001120, Cara003g001180, Cara003g001970, Cara003g030890, Cara003g030900, Cara003g030930, Cara003g030960, Cara003g030970, Cara003g031040, Cara003g031060, Cara003g033750, Cara003g033980, Cara003g034110, Cara003g034210, Cara003g034550, Cara003g034560, Cara003g034620, Cara003g034690, Cara003g034730, Cara003g034790, Cara003g036520, Cara003g040620,…
GO:0044436	CC	e	thylakoid part	39/1677	442/33618	0.000582305	3	39	0.561342	0.547203	0.538632	0.0140335	Cara003g031230, Cara003g034230, Cara003g034680, Cara003g040630, Cara003g040640, Cara005g000060, Cara005g000080, Cara005g000090, Cara005g000100, Cara005g004290, Cara005g004380, Cara007g001590, Cara007g003790, Cara007g004220, Cara007g004920, Cara007g007130, Cara007g008920, Cara011g003740, Cara011g004020, Cara011g004060, Cara011g006890, Cara011g014490, Cara013g001560, Cara013g001660, Cara013g001780,…
GO:0005871	CC	e	kinesin complex	9/1677	49/33618	0.000630147	6	9	0.607462	0.592161	0.582256	0.0145762	Cara003g043710, Cara005g000410, Cara005g002100, Cara007g007590, Cara011g003160, Cara011g003680, Cara013g007780, Cara015g022810, Cara019g000560
GO:0000775	CC	e	chromosome, centromeric region	4/1677	9/33618	0.000635065	6	4	0.612202	0.596782	0.586165	0.0145762	Cara003g000490, Cara005g002070, Cara007g003890, Cara007g008790
GO:0005694	CC	e	chromosome	9/1677	51/33618	0.000853318	5	9	0.822599	0.801879	0.786759	0.0191302	Cara005g001770, Cara007g005110, Cara011g004090, Cara011g004290, Cara011g014350, Cara013g003520, Cara013g009220, Cara015g024790, Cara015g025340
GO:0098805	CC	e	whole membrane	62/1677	819/33618	0.00111318	2	62	1	1	1	0.0217086	Cara003g030980, Cara003g031000, Cara003g031040, Cara003g031090, Cara003g043350, Cara003g043630, Cara003g043680, Cara005g000310, Cara005g000670, Cara005g001830, Cara005g001930, Cara005g002080, Cara005g002130, Cara005g004360, Cara007g001450, Cara007g001930, Cara007g002110, Cara007g002170, Cara007g002190, Cara007g002340, Cara007g003690, Cara007g004020, Cara007g004080, Cara007g004090, Cara007g004950,…
GO:0031301	CC	e	integral component of organelle membrane	12/1677	86/33618	0.00113853	4	12	1	1	1	0.0217086	Cara003g001070, Cara003g034130, Cara005g000670, Cara005g001980, Cara007g001860, Cara007g003620, Cara007g004890, Cara007g007000, Cara007g007150, Cara011g013110, Cara013g001670, Cara019g004850
GO:0031354	CC	e	intrinsic component of plastid outer membrane	5/1677	17/33618	0.00114763	6	5	1	1	1	0.0217086	Cara005g000670, Cara007g003620, Cara007g004890, Cara007g007000, Cara011g013110
GO:0031355	CC	e	integral component of plastid outer membrane	5/1677	17/33618	0.00114763	7	5	1	1	1	0.0217086	Cara005g000670, Cara007g003620, Cara007g004890, Cara007g007000, Cara011g013110
GO:0031359	CC	e	integral component of chloroplast outer membrane	5/1677	17/33618	0.00114763	8	5	1	1	1	0.0217086	Cara005g000670, Cara007g003620, Cara007g004890, Cara007g007000, Cara011g013110
GO:0031358	CC	e	intrinsic component of chloroplast outer membrane	5/1677	17/33618	0.00114763	7	5	1	1	1	0.0217086	Cara005g000670, Cara007g003620, Cara007g004890, Cara007g007000, Cara011g013110
GO:0035097	CC	e	histone methyltransferase complex	5/1677	17/33618	0.00114763	6	5	1	1	1	0.0217086	Cara003g033970, Cara003g043420, Cara013g001280, Cara013g007760, Cara013g011120
GO:0045293	CC	e	mRNA editing complex	3/1677	5/33618	0.00114849	2	3	1	1	1	0.0217086	Cara003g040660, Cara013g004380, Cara015g026240
GO:1990234	CC	e	transferase complex	44/1677	532/33618	0.00119317	3	44	1	1	1	0.0221195	Cara003g000350, Cara003g001050, Cara003g031140, Cara003g033970, Cara003g033980, Cara003g034280, Cara003g040660, Cara003g043350, Cara003g043420, Cara005g000040, Cara005g000390, Cara005g000620, Cara007g001810, Cara007g003880, Cara007g003910, Cara007g003960, Cara007g004240, Cara007g005270, Cara007g006840, Cara007g007250, Cara011g003140, Cara011g004210, Cara011g013210, Cara011g013620, Cara011g013820,…
GO:0015935	CC	e	small ribosomal subunit	19/1677	176/33618	0.00144247	5	19	1	1	1	0.0262366	Cara003g033720, Cara003g034430, Cara003g040630, Cara003g040640, Cara005g000450, Cara005g004300, Cara007g005310, Cara007g005500, Cara007g005550, Cara007g007290, Cara007g007550, Cara011g001260, Cara011g004240, Cara013g003550, Cara013g003560, Cara013g004250, Cara013g011420, Cara013g011430, Cara015g000910
GO:0030126	CC	e	COPI vesicle coat	4/1677	11/33618	0.00153467	6	4	1	1	1	0.0273966	Cara007g001930, Cara007g003800, Cara007g003820, Cara007g004680
GO:0044431	CC	e	Golgi apparatus part	37/1677	432/33618	0.00164223	4	37	1	1	1	0.0287839	Cara003g001070, Cara003g034130, Cara003g034600, Cara005g001970, Cara005g002100, Cara007g001440, Cara007g001920, Cara007g001930, Cara007g002190, Cara007g003800, Cara007g003820, Cara007g004010, Cara007g004680, Cara007g007120, Cara011g003770, Cara011g003820, Cara011g004270, Cara011g014400, Cara013g002410, Cara013g004130, Cara013g004280, Cara013g004450, Cara013g007280, Cara013g007290, Cara013g011520,…
GO:0031300	CC	e	intrinsic component of organelle membrane	12/1677	90/33618	0.00169942	3	12	1	1	1	0.0292542	Cara003g001070, Cara003g034130, Cara005g000670, Cara005g001980, Cara007g001860, Cara007g003620, Cara007g004890, Cara007g007000, Cara007g007150, Cara011g013110, Cara013g001670, Cara019g004850
GO:0005811	CC	e	lipid droplet	6/1677	27/33618	0.00182846	5	6	1	1	1	0.0309235	Cara011g013600, Cara013g001260, Cara013g001270, Cara013g001970, Cara013g003420, Cara015g026190
GO:0031967	CC	e	organelle envelope	56/1677	734/33618	0.00190482	4	56	1	1	1	0.0311228	Cara003g030960, Cara003g031140, Cara003g031230, Cara003g031240, Cara003g034160, Cara003g034220, Cara003g034790, Cara003g043400, Cara005g000040, Cara005g000070, Cara005g000080, Cara005g000090, Cara005g000670, Cara005g004470, Cara007g001480, Cara007g001730, Cara007g003620, Cara007g003950, Cara007g004050, Cara007g004220, Cara007g004890, Cara007g004920, Cara007g005010, Cara007g005420, Cara007g007000,…
GO:0031975	CC	e	envelope	56/1677	734/33618	0.00190482	2	56	1	1	1	0.0311228	Cara003g030960, Cara003g031140, Cara003g031230, Cara003g031240, Cara003g034160, Cara003g034220, Cara003g034790, Cara003g043400, Cara005g000040, Cara005g000070, Cara005g000080, Cara005g000090, Cara005g000670, Cara005g004470, Cara007g001480, Cara007g001730, Cara007g003620, Cara007g003950, Cara007g004050, Cara007g004220, Cara007g004890, Cara007g004920, Cara007g005010, Cara007g005420, Cara007g007000,…
GO:0009941	CC	e	chloroplast envelope	51/1677	658/33618	0.00199022	6	51	1	1	1	0.0319761	Cara003g030960, Cara003g031230, Cara003g031240, Cara003g034160, Cara003g034220, Cara003g034790, Cara003g043400, Cara005g000040, Cara005g000070, Cara005g000080, Cara005g000090, Cara005g000670, Cara005g004470, Cara007g001480, Cara007g001730, Cara007g003620, Cara007g003950, Cara007g004050, Cara007g004890, Cara007g004920, Cara007g005010, Cara007g007000, Cara007g008920, Cara011g003740, Cara011g006890,…
GO:0048188	CC	e	Set1C/COMPASS complex	3/1677	6/33618	0.00221162	7	3	1	1	1	0.0349509	Cara013g001280, Cara013g007760, Cara013g011120
GO:0080008	CC	e	Cul4-RING E3 ubiquitin ligase complex	14/1677	118/33618	0.00227593	6	14	1	1	1	0.035387	Cara003g001050, Cara003g031140, Cara005g000390, Cara007g004240, Cara007g007250, Cara011g013210, Cara011g013620, Cara011g013820, Cara013g001240, Cara013g001280, Cara013g001980, Cara013g002700, Cara013g003800, Cara013g011120
GO:0031211	CC	e	endoplasmic reticulum palmitoyltransferase complex	2/1677	2/33618	0.002487	6	2	1	1	1	0.0357831	Cara003g000350, Cara015g026140
GO:0035339	CC	e	SPOTS complex	2/1677	2/33618	0.002487	8	2	1	1	1	0.0357831	Cara003g000350, Cara015g026140
GO:0002178	CC	e	palmitoyltransferase complex	2/1677	2/33618	0.002487	4	2	1	1	1	0.0357831	Cara003g000350, Cara015g026140
GO:1905961	CC	e	protein-cysteine S-palmitoyltransferase complex	2/1677	2/33618	0.002487	5	2	1	1	1	0.0357831	Cara003g000350, Cara015g026140
GO:0017059	CC	e	serine C-palmitoyltransferase complex	2/1677	2/33618	0.002487	7	2	1	1	1	0.0357831	Cara003g000350, Cara015g026140
GO:0031984	CC	e	organelle subcompartment	48/1677	617/33618	0.00264526	4	48	1	1	1	0.0375005	Cara003g031230, Cara003g031240, Cara003g034600, Cara003g040630, Cara003g040640, Cara005g000060, Cara005g000100, Cara005g001970, Cara005g002100, Cara007g001440, Cara007g001920, Cara007g002190, Cara007g003790, Cara007g004010, Cara007g007120, Cara007g008920, Cara011g003770, Cara011g004020, Cara011g006890, Cara011g014400, Cara013g001410, Cara013g001660, Cara013g001810, Cara013g002410, Cara013g002960,…
GO:0009526	CC	e	plastid envelope	51/1677	665/33618	0.0028091	5	51	1	1	1	0.0392459	Cara003g030960, Cara003g031230, Cara003g031240, Cara003g034160, Cara003g034220, Cara003g034790, Cara003g043400, Cara005g000040, Cara005g000070, Cara005g000080, Cara005g000090, Cara005g000670, Cara005g004470, Cara007g001480, Cara007g001730, Cara007g003620, Cara007g003950, Cara007g004050, Cara007g004890, Cara007g004920, Cara007g005010, Cara007g007000, Cara007g008920, Cara011g003740, Cara011g006890,…
GO:0031351	CC	e	integral component of plastid membrane	5/1677	21/33618	0.00319557	6	5	1	1	1	0.0433878	Cara005g000670, Cara007g003620, Cara007g004890, Cara007g007000, Cara011g013110
GO:0031350	CC	e	intrinsic component of plastid membrane	5/1677	21/33618	0.00319557	5	5	1	1	1	0.0433878	Cara005g000670, Cara007g003620, Cara007g004890, Cara007g007000, Cara011g013110
GO:0012511	CC	e	monolayer-surrounded lipid storage body	3/1677	7/33618	0.00372691	6	3	1	1	1	0.0498991	Cara013g001260, Cara013g001270, Cara013g001970
GO:0003674	MF	e	molecular_function	1253/1677	21540/33618	1.37149e-21	0	1253	3.99514e-18	3.89445e-18	3.99514e-18	3.99514e-18	Cara001g018170, Cara001g018190, Cara003g000260, Cara003g000270, Cara003g000290, Cara003g000300, Cara003g000310, Cara003g000320, Cara003g000330, Cara003g000350, Cara003g000370, Cara003g000390, Cara003g000400, Cara003g000450, Cara003g000470, Cara003g000480, Cara003g000490, Cara003g000570, Cara003g000580, Cara003g000590, Cara003g001020, Cara003g001050, Cara003g001070, Cara003g001120, Cara003g001150,…
GO:0005488	MF	e	binding	715/1677	12540/33618	4.46113e-06	1	715	0.0129953	0.0126677	0.0129774	0.00235611	Cara001g018170, Cara003g000260, Cara003g000290, Cara003g000300, Cara003g000310, Cara003g000320, Cara003g000330, Cara003g000350, Cara003g000370, Cara003g000390, Cara003g000400, Cara003g000490, Cara003g000570, Cara003g000580, Cara003g001020, Cara003g001050, Cara003g001150, Cara003g001170, Cara003g001520, Cara003g001930, Cara003g001960, Cara003g001970, Cara003g001990, Cara003g002000, Cara003g002010,…
GO:0016787	MF	e	hydrolase activity	220/1677	3279/33618	4.85295e-06	2	220	0.0141367	0.0137803	0.0141124	0.00235611	Cara001g018170, Cara001g018190, Cara003g000260, Cara003g000290, Cara003g000590, Cara003g001150, Cara003g001180, Cara003g001960, Cara003g030880, Cara003g031060, Cara003g031090, Cara003g031120, Cara003g031220, Cara003g034010, Cara003g034090, Cara003g034260, Cara003g034450, Cara003g034520, Cara003g034700, Cara003g034790, Cara003g040690, Cara003g043280, Cara003g043540, Cara003g043660, Cara003g043710,…
GO:0003824	MF	e	catalytic activity	588/1677	10213/33618	2.3913e-05	1	588	0.0696584	0.0679027	0.0694911	0.00870731	Cara001g018170, Cara001g018190, Cara003g000260, Cara003g000270, Cara003g000290, Cara003g000320, Cara003g000330, Cara003g000400, Cara003g000590, Cara003g001020, Cara003g001050, Cara003g001150, Cara003g001180, Cara003g001960, Cara003g001970, Cara003g001990, Cara003g029720, Cara003g030880, Cara003g030970, Cara003g031020, Cara003g031040, Cara003g031060, Cara003g031080, Cara003g031090, Cara003g031120,…
GO:0016829	MF	e	lyase activity	38/1677	384/33618	7.43022e-05	2	38	0.216442	0.210987	0.215625	0.017212	Cara003g001970, Cara003g031040, Cara003g031240, Cara003g034560, Cara005g001920, Cara005g001970, Cara005g004280, Cara005g004390, Cara007g002160, Cara007g002420, Cara007g003540, Cara007g003650, Cara007g004210, Cara007g004560, Cara007g004590, Cara007g005020, Cara007g006910, Cara007g008770, Cara007g008800, Cara011g001430, Cara011g001440, Cara011g003770, Cara011g006900, Cara011g013680, Cara011g014330,…
GO:0015297	MF	e	antiporter activity	19/1677	144/33618	0.000104017	5	19	0.303003	0.295365	0.30165	0.021643	Cara003g001920, Cara003g031190, Cara003g034220, Cara005g001860, Cara005g001870, Cara007g003550, Cara007g003810, Cara007g004050, Cara007g007400, Cara011g001180, Cara011g013310, Cara013g001470, Cara013g001480, Cara013g008550, Cara013g008560, Cara013g008580, Cara015g022790, Cara015g025090, Cara019g000390
GO:0015238	MF	e	drug transmembrane transporter activity	16/1677	112/33618	0.000140154	3	16	0.408268	0.397977	0.406305	0.0272178	Cara003g001920, Cara005g001860, Cara005g001870, Cara005g002130, Cara005g004470, Cara007g002340, Cara007g003550, Cara007g004050, Cara007g005510, Cara007g007400, Cara011g001180, Cara013g008550, Cara013g008560, Cara013g008580, Cara015g022790, Cara019g000390
GO:0016817	MF	e	hydrolase activity, acting on acid anhydrides	73/1677	934/33618	0.000171473	3	73	0.499501	0.486911	0.496929	0.0312188	Cara003g000260, Cara003g000290, Cara003g001960, Cara003g031090, Cara003g034700, Cara003g043280, Cara003g043660, Cara003g043710, Cara005g000160, Cara005g000410, Cara005g001890, Cara005g001960, Cara005g002100, Cara005g002130, Cara005g004210, Cara007g001620, Cara007g001920, Cara007g002170, Cara007g002240, Cara007g002340, Cara007g003480, Cara007g003690, Cara007g003740, Cara007g003980, Cara007g004000,…
GO:0016462	MF	e	pyrophosphatase activity	72/1677	925/33618	0.000217167	5	72	0.632608	0.616663	0.629133	0.036416	Cara003g000260, Cara003g000290, Cara003g001960, Cara003g031090, Cara003g034700, Cara003g043280, Cara003g043660, Cara003g043710, Cara005g000160, Cara005g000410, Cara005g001890, Cara005g001960, Cara005g002100, Cara005g002130, Cara005g004210, Cara007g001620, Cara007g001920, Cara007g002170, Cara007g002240, Cara007g002340, Cara007g003480, Cara007g003690, Cara007g003740, Cara007g003980, Cara007g004000,…
GO:0016818	MF	e	hydrolase activity, acting on acid anhydrides, in phosphorus-containing anhydrides	72/1677	928/33618	0.000225021	4	72	0.655487	0.638965	0.651662	0.036416	Cara003g000260, Cara003g000290, Cara003g001960, Cara003g031090, Cara003g034700, Cara003g043280, Cara003g043660, Cara003g043710, Cara005g000160, Cara005g000410, Cara005g001890, Cara005g001960, Cara005g002100, Cara005g002130, Cara005g004210, Cara007g001620, Cara007g001920, Cara007g002170, Cara007g002240, Cara007g002340, Cara007g003480, Cara007g003690, Cara007g003740, Cara007g003980, Cara007g004000,…
GO:0005515	MF	e	protein binding	301/1677	4981/33618	0.000317443	2	301	0.924712	0.901405	0.918998	0.0486691	Cara003g000310, Cara003g000350, Cara003g000490, Cara003g000570, Cara003g001020, Cara003g001050, Cara003g001170, Cara003g001930, Cara003g001960, Cara003g001990, Cara003g002000, Cara003g002010, Cara003g029710, Cara003g030960, Cara003g031030, Cara003g031090, Cara003g031130, Cara003g031140, Cara003g033750, Cara003g033860, Cara003g033970, Cara003g033980, Cara003g034000, Cara003g034050, Cara003g034080,…
GO:0005774	CC	e	vacuolar membrane	50/1677	664/33618	0.00384257	5	50	1	1	1	0.050743	Cara003g030980, Cara003g031000, Cara003g031040, Cara003g043350, Cara003g043630, Cara003g043680, Cara005g001830, Cara005g001930, Cara005g002080, Cara005g002130, Cara005g004360, Cara007g001450, Cara007g002110, Cara007g002170, Cara007g002190, Cara007g002340, Cara007g004020, Cara007g004080, Cara007g004090, Cara007g005150, Cara007g005380, Cara007g006800, Cara007g007400, Cara007g008820, Cara011g003820,…
GO:0006498	BP	e	N-terminal protein lipidation	8/1677	35/33618	0.000265033	8	8	1	1	1	0.0508224	Cara003g034650, Cara003g043660, Cara007g003680, Cara007g004350, Cara011g013640, Cara013g001520, Cara013g003460, Cara015g025010
GO:0006499	BP	e	N-terminal protein myristoylation	8/1677	35/33618	0.000265033	9	8	1	1	1	0.0508224	Cara003g034650, Cara003g043660, Cara007g003680, Cara007g004350, Cara011g013640, Cara013g001520, Cara013g003460, Cara015g025010
GO:1904589	BP	e	regulation of protein import	5/1677	13/33618	0.00028215	7	5	1	1	1	0.0510808	Cara007g003620, Cara007g004890, Cara011g004540, Cara011g013110, Cara015g025300
GO:0050789	BP	e	regulation of biological process	302/1677	4999/33618	0.000284752	2	302	1	1	1	0.0510808	Cara001g018170, Cara003g000260, Cara003g000300, Cara003g000320, Cara003g000350, Cara003g000370, Cara003g000570, Cara003g001020, Cara003g001050, Cara003g001150, Cara003g001170, Cara003g001930, Cara003g001960, Cara003g029710, Cara003g030880, Cara003g031070, Cara003g031100, Cara003g031130, Cara003g031150, Cara003g031350, Cara003g033930, Cara003g033970, Cara003g033980, Cara003g033990, Cara003g034000,…
GO:0044429	CC	e	mitochondrial part	32/1677	378/33618	0.00395886	4	32	1	1	1	0.0515722	Cara003g001120, Cara003g030970, Cara003g034550, Cara003g040630, Cara003g040640, Cara003g043690, Cara005g000470, Cara005g000570, Cara005g001980, Cara007g001720, Cara007g001860, Cara007g002390, Cara007g002400, Cara007g003550, Cara007g004220, Cara007g004250, Cara007g007150, Cara007g007550, Cara007g008850, Cara011g004290, Cara013g001670, Cara013g002620, Cara013g003540, Cara013g004070, Cara013g004380,…
GO:0018377	BP	e	protein myristoylation	8/1677	36/33618	0.000325964	8	8	1	1	1	0.0566418	Cara003g034650, Cara003g043660, Cara007g003680, Cara007g004350, Cara011g013640, Cara013g001520, Cara013g003460, Cara015g025010
GO:0005975	BP	e	carbohydrate metabolic process	75/1677	985/33618	0.000336123	3	75	1	1	1	0.0566418	Cara003g031120, Cara003g034010, Cara003g040650, Cara003g040670, Cara003g043310, Cara003g043400, Cara003g043690, Cara005g000590, Cara005g000640, Cara005g000670, Cara005g001970, Cara005g004390, Cara007g001870, Cara007g002080, Cara007g002420, Cara007g003790, Cara007g004560, Cara007g004590, Cara007g004610, Cara007g005060, Cara007g006910, Cara007g006950, Cara007g007260, Cara007g008770, Cara011g003310,…
GO:0006639	BP	e	acylglycerol metabolic process	8/1677	37/33618	0.000397843	6	8	1	1	1	0.057808	Cara003g034420, Cara003g044090, Cara005g000180, Cara007g005060, Cara011g004320, Cara011g013600, Cara013g002670, Cara015g000300
GO:0006638	BP	e	neutral lipid metabolic process	8/1677	37/33618	0.000397843	5	8	1	1	1	0.057808	Cara003g034420, Cara003g044090, Cara005g000180, Cara007g005060, Cara011g004320, Cara011g013600, Cara013g002670, Cara015g000300
GO:0043543	BP	e	protein acylation	14/1677	99/33618	0.00039816	7	14	1	1	1	0.057808	Cara003g034650, Cara003g043300, Cara003g043640, Cara003g043660, Cara007g003680, Cara007g003910, Cara007g004350, Cara011g001190, Cara011g004050, Cara011g013640, Cara013g001520, Cara013g003460, Cara013g007300, Cara015g025010
GO:0044275	BP	e	cellular carbohydrate catabolic process	12/1677	77/33618	0.000412983	5	12	1	1	1	0.057808	Cara003g043690, Cara005g000640, Cara007g005060, Cara013g001650, Cara013g003620, Cara013g003790, Cara013g011060, Cara015g024810, Cara015g025550, Cara015g026040, Cara015g026080, Cara015g026510
GO:0051667	BP	e	establishment of plastid localization	6/1677	21/33618	0.000433311	5	6	1	1	1	0.057808	Cara011g013860, Cara013g008660, Cara013g011050, Cara013g011140, Cara015g025870, Cara019g004800
GO:0009902	BP	e	chloroplast relocation	6/1677	21/33618	0.000433311	6	6	1	1	1	0.057808	Cara011g013860, Cara013g008660, Cara013g011050, Cara013g011140, Cara015g025870, Cara019g004800
GO:0046460	BP	e	neutral lipid biosynthetic process	7/1677	29/33618	0.000449324	6	7	1	1	1	0.057808	Cara003g034420, Cara003g044090, Cara005g000180, Cara011g004320, Cara011g013600, Cara013g002670, Cara015g000300
GO:0046463	BP	e	acylglycerol biosynthetic process	7/1677	29/33618	0.000449324	7	7	1	1	1	0.057808	Cara003g034420, Cara003g044090, Cara005g000180, Cara011g004320, Cara011g013600, Cara013g002670, Cara015g000300
GO:0046618	BP	e	drug export	3/1677	4/33618	0.000477171	5	3	1	1	1	0.057808	Cara013g008550, Cara013g008560, Cara013g008580
GO:0044281	BP	e	small molecule metabolic process	120/1677	1759/33618	0.000477626	2	120	1	1	1	0.057808	Cara003g000330, Cara003g000390, Cara003g001020, Cara003g001970, Cara003g031150, Cara003g031240, Cara003g034000, Cara003g034080, Cara003g034210, Cara003g034260, Cara003g034540, Cara003g034550, Cara003g034560, Cara003g034610, Cara003g034620, Cara003g034630, Cara003g043400, Cara003g043450, Cara003g043690, Cara003g044080, Cara003g044090, Cara005g000040, Cara005g000360, Cara005g000590, Cara005g000650,…
GO:0003006	BP	e	developmental process involved in reproduction	95/1677	1327/33618	0.000486737	2	95	1	1	1	0.057808	Cara003g034210, Cara003g034420, Cara003g040620, Cara003g040650, Cara003g040660, Cara003g040670, Cara003g043260, Cara003g043280, Cara003g043520, Cara003g043720, Cara003g043730, Cara005g000350, Cara005g000430, Cara005g000610, Cara005g001820, Cara005g002070, Cara005g002080, Cara005g004320, Cara005g004360, Cara007g002260, Cara007g002270, Cara007g003910, Cara007g003930, Cara007g004300, Cara007g004870,…
GO:0010033	BP	e	response to organic substance	117/1677	1708/33618	0.000490424	3	117	1	1	1	0.057808	Cara003g000470, Cara003g001020, Cara003g001120, Cara003g001170, Cara003g030960, Cara003g034080, Cara003g034400, Cara003g034480, Cara003g034570, Cara003g034630, Cara003g034640, Cara003g040650, Cara003g040670, Cara003g043420, Cara003g044090, Cara005g000150, Cara005g000250, Cara005g000590, Cara005g000600, Cara005g000630, Cara005g001780, Cara005g001850, Cara005g001930, Cara005g002080, Cara005g004210,…
GO:1901566	BP	e	organonitrogen compound biosynthetic process	92/1677	1279/33618	0.000492532	4	92	1	1	1	0.057808	Cara003g000350, Cara003g000390, Cara003g001970, Cara003g031150, Cara003g033720, Cara003g034080, Cara003g034210, Cara003g034430, Cara003g040630, Cara003g040640, Cara003g043700, Cara005g000040, Cara005g000070, Cara005g000110, Cara005g000260, Cara005g000450, Cara005g000600, Cara005g001830, Cara005g004280, Cara005g004300, Cara005g004330, Cara005g004340, Cara005g004360, Cara007g001870, Cara007g002440,…
GO:0009893	BP	e	positive regulation of metabolic process	55/1677	683/33618	0.000498972	4	55	1	1	1	0.057808	Cara001g018170, Cara003g029710, Cara003g031100, Cara003g033970, Cara003g034400, Cara003g034570, Cara003g040670, Cara005g001770, Cara005g003950, Cara007g001540, Cara007g003900, Cara007g007170, Cara007g007290, Cara007g007390, Cara011g001190, Cara011g003550, Cara011g004050, Cara011g004890, Cara011g013270, Cara011g013750, Cara011g013820, Cara011g014080, Cara011g014090, Cara013g001630, Cara013g001820,…
GO:0065007	BP	e	biological regulation	339/1677	5725/33618	0.00052234	1	339	1	1	1	0.0592803	Cara001g018170, Cara003g000260, Cara003g000300, Cara003g000320, Cara003g000350, Cara003g000370, Cara003g000570, Cara003g001020, Cara003g001050, Cara003g001150, Cara003g001170, Cara003g001930, Cara003g001960, Cara003g029710, Cara003g030880, Cara003g030980, Cara003g031000, Cara003g031070, Cara003g031100, Cara003g031130, Cara003g031150, Cara003g031350, Cara003g033930, Cara003g033970, Cara003g033980,…
GO:0044425	CC	e	membrane part	155/1677	2494/33618	0.00473834	1	155	1	1	1	0.0609034	Cara001g018160, Cara003g000290, Cara003g000350, Cara003g001050, Cara003g001070, Cara003g030970, Cara003g030980, Cara003g031000, Cara003g031190, Cara003g031200, Cara003g031230, Cara003g034130, Cara003g034160, Cara003g034230, Cara003g034400, Cara003g034720, Cara003g043350, Cara003g043660, Cara003g043680, Cara005g000060, Cara005g000100, Cara005g000210, Cara005g000310, Cara005g000320, Cara005g000460,…
GO:0019750	BP	e	chloroplast localization	6/1677	22/33618	0.000570779	5	6	1	1	1	0.0611725	Cara011g013860, Cara013g008660, Cara013g011050, Cara013g011140, Cara015g025870, Cara019g004800
GO:0051644	BP	e	plastid localization	6/1677	22/33618	0.000570779	4	6	1	1	1	0.0611725	Cara011g013860, Cara013g008660, Cara013g011050, Cara013g011140, Cara015g025870, Cara019g004800
GO:0044248	BP	e	cellular catabolic process	87/1677	1208/33618	0.000582983	3	87	1	1	1	0.0611725	Cara001g018170, Cara003g000400, Cara003g001150, Cara003g001970, Cara003g002000, Cara003g031020, Cara003g034260, Cara003g034400, Cara003g034550, Cara003g034620, Cara003g034720, Cara003g040690, Cara003g043280, Cara003g043690, Cara005g000430, Cara005g000450, Cara005g000610, Cara005g000620, Cara005g000640, Cara005g000650, Cara005g001920, Cara007g001870, Cara007g002240, Cara007g002420, Cara007g002430,…
GO:0019752	BP	e	carboxylic acid metabolic process	76/1677	1024/33618	0.000583014	5	76	1	1	1	0.0611725	Cara003g001020, Cara003g001970, Cara003g031150, Cara003g031240, Cara003g034080, Cara003g034210, Cara003g034260, Cara003g034550, Cara003g034560, Cara003g034620, Cara003g034630, Cara003g043450, Cara003g044080, Cara003g044090, Cara005g000040, Cara005g000650, Cara005g001850, Cara005g001920, Cara005g004280, Cara005g004360, Cara007g001550, Cara007g001630, Cara007g001870, Cara007g002160, Cara007g002440,…
GO:0045454	BP	e	cell redox homeostasis	14/1677	103/33618	0.00059923	5	14	1	1	1	0.0617096	Cara003g033930, Cara003g034540, Cara003g043620, Cara005g000430, Cara005g000570, Cara007g004250, Cara007g006830, Cara011g006890, Cara011g006920, Cara011g006930, Cara013g001420, Cara013g002840, Cara015g025870, Cara015g026570
GO:0044437	CC	e	vacuolar part	50/1677	668/33618	0.00512711	4	50	1	1	1	0.0650333	Cara003g030980, Cara003g031000, Cara003g031040, Cara003g043350, Cara003g043630, Cara003g043680, Cara005g001830, Cara005g001930, Cara005g002080, Cara005g002130, Cara005g004360, Cara007g001450, Cara007g002110, Cara007g002170, Cara007g002190, Cara007g002340, Cara007g004020, Cara007g004080, Cara007g004090, Cara007g005150, Cara007g005380, Cara007g006800, Cara007g007400, Cara007g008820, Cara011g003820,…
GO:0000228	CC	e	nuclear chromosome	4/1677	15/33618	0.00540914	6	4	1	1	1	0.0668514	Cara011g004090, Cara013g003520, Cara015g024790, Cara015g025340
GO:0044815	CC	e	DNA packaging complex	4/1677	15/33618	0.00540914	2	4	1	1	1	0.0668514	Cara005g001770, Cara005g002070, Cara007g007170, Cara013g010910
GO:0003682	MF	e	chromatin binding	18/1677	149/33618	0.000470011	2	18	1	1	1	0.0681962	Cara003g000370, Cara003g001960, Cara003g033970, Cara003g043420, Cara005g001770, Cara005g002070, Cara007g007170, Cara011g003390, Cara011g003550, Cara013g001280, Cara013g002940, Cara013g003520, Cara013g003700, Cara013g010910, Cara013g011120, Cara013g011310, Cara013g011510, Cara019g000410
GO:0003774	MF	e	motor activity	11/1677	68/33618	0.000512617	7	11	1	1	1	0.0681962	Cara003g043710, Cara005g000410, Cara005g001890, Cara005g002100, Cara007g007590, Cara011g003160, Cara011g003680, Cara011g013840, Cara013g007780, Cara015g022810, Cara019g000560
GO:0016667	MF	e	oxidoreductase activity, acting on a sulfur group of donors	13/1677	90/33618	0.000515042	3	13	1	1	1	0.0681962	Cara003g033750, Cara005g000570, Cara007g004250, Cara007g006830, Cara011g006920, Cara011g006930, Cara013g001420, Cara013g002120, Cara013g002840, Cara013g008750, Cara013g010990, Cara015g025870, Cara015g026570
GO:0003777	MF	e	microtubule motor activity	10/1677	58/33618	0.000541574	8	10	1	1	1	0.0685915	Cara003g043710, Cara005g000410, Cara005g001890, Cara005g002100, Cara007g007590, Cara011g003160, Cara011g003680, Cara013g007780, Cara015g022810, Cara019g000560
GO:0010006	CC	e	Toc complex	3/1677	8/33618	0.00574265	6	3	1	1	1	0.0700748	Cara007g003620, Cara007g004890, Cara011g013110
GO:0006855	BP	e	drug transmembrane transport	12/1677	82/33618	0.000740587	5	12	1	1	1	0.0746383	Cara003g001920, Cara005g001860, Cara005g001870, Cara005g002130, Cara007g004000, Cara007g007400, Cara011g001180, Cara013g008550, Cara013g008560, Cara013g008580, Cara015g022790, Cara019g000390
GO:0048518	BP	e	positive regulation of biological process	87/1677	1218/33618	0.000778707	3	87	1	1	1	0.0759718	Cara001g018170, Cara003g001020, Cara003g001960, Cara003g029710, Cara003g031100, Cara003g033970, Cara003g033980, Cara003g034170, Cara003g034400, Cara003g034540, Cara003g034570, Cara003g040650, Cara003g040670, Cara003g043730, Cara005g001770, Cara005g002080, Cara005g002120, Cara005g003950, Cara007g001540, Cara007g003620, Cara007g003900, Cara007g003960, Cara007g004890, Cara007g005420, Cara007g005560,…
GO:1903829	BP	e	positive regulation of cellular protein localization	5/1677	16/33618	0.000844619	6	5	1	1	1	0.0790884	Cara007g003620, Cara007g004890, Cara011g004540, Cara011g013110, Cara013g003520
GO:0032388	BP	e	positive regulation of intracellular transport	5/1677	16/33618	0.000844619	6	5	1	1	1	0.0790884	Cara007g003620, Cara007g004890, Cara011g004540, Cara011g013110, Cara013g001300
GO:0007018	BP	e	microtubule-based movement	9/1677	51/33618	0.000853318	3	9	1	1	1	0.0790884	Cara003g043710, Cara005g000410, Cara005g002100, Cara007g007590, Cara011g003160, Cara011g003680, Cara013g007780, Cara015g022810, Cara019g000560
GO:0044270	BP	e	cellular nitrogen compound catabolic process	23/1677	222/33618	0.00092086	4	23	1	1	1	0.0832888	Cara001g018170, Cara003g001150, Cara003g001970, Cara003g034260, Cara003g040690, Cara003g043280, Cara007g001870, Cara007g002240, Cara007g003860, Cara007g003970, Cara007g005530, Cara007g006910, Cara007g007320, Cara007g008770, Cara011g004090, Cara011g013150, Cara013g001400, Cara013g001490, Cara013g001790, Cara013g007750, Cara013g008090, Cara015g024790, Cara019g004570
GO:0007017	BP	e	microtubule-based process	19/1677	168/33618	0.000937206	2	19	1	1	1	0.0832888	Cara003g043710, Cara005g000410, Cara005g001890, Cara005g002100, Cara005g003950, Cara007g003980, Cara007g007060, Cara007g007590, Cara011g003160, Cara011g003680, Cara013g002890, Cara013g003570, Cara013g003990, Cara013g004210, Cara013g007780, Cara015g022810, Cara015g024630, Cara015g024670, Cara019g000560
GO:0034655	BP	e	nucleobase-containing compound catabolic process	20/1677	183/33618	0.00094357	5	20	1	1	1	0.0832888	Cara001g018170, Cara003g001150, Cara003g040690, Cara003g043280, Cara007g001870, Cara007g002240, Cara007g003860, Cara007g005530, Cara007g006910, Cara007g007320, Cara007g008770, Cara011g004090, Cara011g013150, Cara013g001400, Cara013g001490, Cara013g001790, Cara013g007750, Cara013g008090, Cara015g024790, Cara019g004570
GO:0000779	CC	e	condensed chromosome, centromeric region	2/1677	3/33618	0.00721317	7	2	1	1	1	0.0847987	Cara003g000490, Cara005g002070
GO:0070545	CC	e	PeBoW complex	2/1677	3/33618	0.00721317	6	2	1	1	1	0.0847987	Cara013g001230, Cara013g003800
GO:0009501	CC	e	amyloplast	2/1677	3/33618	0.00721317	6	2	1	1	1	0.0847987	Cara003g043700, Cara011g003980
GO:0003723	MF	e	RNA binding	105/1677	1516/33618	0.00069957	4	105	1	1	1	0.0849103	Cara003g000300, Cara003g001150, Cara003g031010, Cara003g031100, Cara003g031140, Cara003g031350, Cara003g034110, Cara003g034430, Cara003g040630, Cara003g040640, Cara003g040660, Cara003g040690, Cara003g043280, Cara003g043610, Cara003g043700, Cara005g000210, Cara005g000260, Cara005g000350, Cara005g000480, Cara005g000600, Cara005g000610, Cara005g001960, Cara005g004240, Cara005g004300, Cara005g004330,…
GO:0006641	BP	e	triglyceride metabolic process	7/1677	33/33618	0.00103289	7	7	1	1	1	0.0897485	Cara003g034420, Cara003g044090, Cara005g000180, Cara007g005060, Cara011g013600, Cara013g002670, Cara015g000300
GO:0048856	BP	e	anatomical structure development	130/1677	1967/33618	0.00110162	2	130	1	1	1	0.0939225	Cara003g001960, Cara003g001970, Cara003g030960, Cara003g031070, Cara003g034140, Cara003g034210, Cara003g034280, Cara003g034400, Cara003g034470, Cara003g034640, Cara003g040620, Cara003g040650, Cara003g040660, Cara003g040670, Cara003g043520, Cara003g043710, Cara003g043750, Cara005g000350, Cara005g000550, Cara005g000610, Cara005g002080, Cara005g002100, Cara005g004320, Cara007g001730, Cara007g002160,…
GO:0048519	BP	e	negative regulation of biological process	70/1677	950/33618	0.00112055	3	70	1	1	1	0.0939225	Cara001g018170, Cara003g000350, Cara003g000370, Cara003g000570, Cara003g001020, Cara003g001050, Cara003g001150, Cara003g031100, Cara003g034000, Cara003g040650, Cara003g040670, Cara003g040690, Cara003g043280, Cara003g043420, Cara003g043540, Cara007g001550, Cara007g002240, Cara007g003730, Cara007g003740, Cara007g003860, Cara007g003880, Cara007g003920, Cara007g003970, Cara007g004840, Cara007g004980,…
GO:0034470	BP	e	ncRNA processing	28/1677	296/33618	0.00114381	8	28	1	1	1	0.0939225	Cara001g018170, Cara003g001150, Cara003g031060, Cara003g034430, Cara003g034610, Cara003g040630, Cara003g040640, Cara003g043700, Cara005g004400, Cara007g002240, Cara007g004080, Cara007g004090, Cara007g004240, Cara007g004310, Cara007g005500, Cara007g007190, Cara007g008840, Cara011g014390, Cara013g001230, Cara013g001400, Cara013g001490, Cara013g001710, Cara013g002930, Cara013g003440, Cara013g004140,…
GO:0007076	BP	e	mitotic chromosome condensation	3/1677	5/33618	0.00114849	8	3	1	1	1	0.0939225	Cara005g002070, Cara013g003030, Cara013g003520
GO:0019222	BP	e	regulation of metabolic process	185/1677	2951/33618	0.00121041	3	185	1	1	1	0.0968546	Cara001g018170, Cara003g000300, Cara003g000350, Cara003g000370, Cara003g000570, Cara003g001020, Cara003g001150, Cara003g001170, Cara003g001930, Cara003g001960, Cara003g029710, Cara003g030880, Cara003g031070, Cara003g031100, Cara003g031350, Cara003g033970, Cara003g033980, Cara003g034000, Cara003g034050, Cara003g034400, Cara003g034470, Cara003g034520, Cara003g034570, Cara003g034640, Cara003g040590,…
GO:0050794	BP	e	regulation of cellular process	264/1677	4399/33618	0.00121917	3	264	1	1	1	0.0968546	Cara001g018170, Cara003g000260, Cara003g000300, Cara003g000320, Cara003g000350, Cara003g000370, Cara003g000570, Cara003g001020, Cara003g001050, Cara003g001170, Cara003g001930, Cara003g001960, Cara003g029710, Cara003g030880, Cara003g031070, Cara003g031100, Cara003g031130, Cara003g031150, Cara003g031350, Cara003g033930, Cara003g033970, Cara003g033980, Cara003g033990, Cara003g034000, Cara003g034050,…
GO:0030154	BP	e	cell differentiation	32/1677	358/33618	0.00138933	3	32	1	1	1	0.108818	Cara003g030960, Cara003g040650, Cara003g040670, Cara003g043710, Cara005g001820, Cara005g004320, Cara007g001540, Cara007g001550, Cara007g001940, Cara007g001980, Cara007g002170, Cara007g002270, Cara007g003960, Cara007g004750, Cara011g003180, Cara011g003190, Cara011g004680, Cara013g002400, Cara013g002940, Cara013g003000, Cara013g003940, Cara013g004160, Cara013g004170, Cara013g008100, Cara013g009340,…
GO:0017111	MF	e	nucleoside-triphosphatase activity	66/1677	878/33618	0.000934723	6	66	1	1	1	0.108914	Cara003g000260, Cara003g000290, Cara003g001960, Cara003g031090, Cara003g034700, Cara003g043660, Cara003g043710, Cara005g000160, Cara005g000410, Cara005g001890, Cara005g001960, Cara005g002100, Cara005g002130, Cara005g004210, Cara007g001620, Cara007g001920, Cara007g002170, Cara007g002240, Cara007g002340, Cara007g003480, Cara007g003690, Cara007g003740, Cara007g003980, Cara007g004000, Cara007g004060,…
GO:0006807	BP	e	nitrogen compound metabolic process	476/1677	8424/33618	0.00146703	2	476	1	1	1	0.113308	Cara001g018170, Cara001g018190, Cara003g000270, Cara003g000280, Cara003g000300, Cara003g000320, Cara003g000330, Cara003g000350, Cara003g000370, Cara003g000390, Cara003g000570, Cara003g000590, Cara003g001050, Cara003g001150, Cara003g001170, Cara003g001960, Cara003g001970, Cara003g002010, Cara003g030880, Cara003g030890, Cara003g031060, Cara003g031070, Cara003g031080, Cara003g031130, Cara003g031150,…
GO:0044433	CC	e	cytoplasmic vesicle part	14/1677	138/33618	0.0100447	4	14	1	1	1	0.116663	Cara003g043660, Cara003g043680, Cara005g000310, Cara007g001930, Cara007g002450, Cara007g003690, Cara007g003800, Cara007g003820, Cara007g004680, Cara007g004950, Cara013g011040, Cara015g000600, Cara015g024580, Cara019g000460
GO:1904591	BP	e	positive regulation of protein import	4/1677	11/33618	0.00153467	8	4	1	1	1	0.116908	Cara007g003620, Cara007g004890, Cara011g004540, Cara011g013110
GO:0098791	CC	e	Golgi subcompartment	27/1677	328/33618	0.0103742	5	27	1	1	1	0.119057	Cara003g034600, Cara005g001970, Cara005g002100, Cara007g001440, Cara007g001920, Cara007g002190, Cara007g004010, Cara007g007120, Cara011g003770, Cara011g014400, Cara013g002410, Cara013g004130, Cara013g004280, Cara013g004450, Cara013g007280, Cara013g007290, Cara013g011520, Cara015g000050, Cara015g024580, Cara015g025540, Cara015g025920, Cara015g026330, Cara015g026520, Cara015g026530, Cara019g000460,…
GO:0043170	BP	e	macromolecule metabolic process	434/1677	7635/33618	0.00168832	3	434	1	1	1	0.126875	Cara001g018170, Cara001g018190, Cara003g000270, Cara003g000280, Cara003g000300, Cara003g000320, Cara003g000370, Cara003g000570, Cara003g000590, Cara003g001050, Cara003g001150, Cara003g001170, Cara003g001960, Cara003g002010, Cara003g030880, Cara003g030890, Cara003g031060, Cara003g031070, Cara003g031080, Cara003g031120, Cara003g031130, Cara003g031230, Cara003g033720, Cara003g033860, Cara003g033970,…
GO:0009056	BP	e	catabolic process	104/1677	1536/33618	0.00175676	2	104	1	1	1	0.127101	Cara001g018170, Cara001g018190, Cara003g000400, Cara003g000590, Cara003g001150, Cara003g001180, Cara003g001970, Cara003g002000, Cara003g031020, Cara003g031120, Cara003g034090, Cara003g034260, Cara003g034400, Cara003g034550, Cara003g034620, Cara003g034720, Cara003g040690, Cara003g043280, Cara003g043690, Cara005g000150, Cara005g000430, Cara005g000450, Cara005g000610, Cara005g000620, Cara005g000640,…
GO:0010604	BP	e	positive regulation of macromolecule metabolic process	48/1677	606/33618	0.00175976	5	48	1	1	1	0.127101	Cara001g018170, Cara003g029710, Cara003g031100, Cara003g033970, Cara003g034570, Cara003g040670, Cara005g001770, Cara005g003950, Cara007g001540, Cara007g003900, Cara007g007170, Cara007g007290, Cara007g007390, Cara011g001190, Cara011g003550, Cara011g004050, Cara011g004890, Cara011g013750, Cara011g014080, Cara011g014090, Cara013g001630, Cara013g001820, Cara013g002010, Cara013g002530, Cara013g002670,…
GO:0022607	BP	e	cellular component assembly	53/1677	685/33618	0.00179052	3	53	1	1	1	0.127101	Cara003g000490, Cara003g001990, Cara003g031030, Cara003g034140, Cara003g034720, Cara005g000050, Cara005g000070, Cara005g000370, Cara005g001930, Cara005g001960, Cara005g001980, Cara005g004290, Cara007g001690, Cara007g002390, Cara007g002400, Cara007g003760, Cara007g003890, Cara007g004940, Cara007g005500, Cara007g006830, Cara007g006860, Cara007g007170, Cara007g008790, Cara011g003510, Cara011g006990,…
GO:0048359	BP	e	mucilage metabolic process involved in seed coat development	6/1677	27/33618	0.00182846	4	6	1	1	1	0.127101	Cara003g040650, Cara003g040670, Cara003g043720, Cara005g000550, Cara015g024700, Cara015g024710
GO:0019432	BP	e	triglyceride biosynthetic process	6/1677	27/33618	0.00182846	8	6	1	1	1	0.127101	Cara003g034420, Cara003g044090, Cara005g000180, Cara011g013600, Cara013g002670, Cara015g000300
GO:0032386	BP	e	regulation of intracellular transport	6/1677	27/33618	0.00182846	5	6	1	1	1	0.127101	Cara007g003620, Cara007g004890, Cara011g004540, Cara011g013110, Cara013g001300, Cara015g025300
GO:1990904	CC	e	ribonucleoprotein complex	64/1677	932/33618	0.0115071	2	64	1	1	1	0.130504	Cara003g000300, Cara003g031010, Cara003g033720, Cara003g034430, Cara003g040630, Cara003g040640, Cara003g040690, Cara003g043280, Cara005g000070, Cara005g000110, Cara005g000260, Cara005g000450, Cara005g001830, Cara005g004300, Cara007g001450, Cara007g001690, Cara007g002020, Cara007g003470, Cara007g004080, Cara007g004090, Cara007g004240, Cara007g004940, Cara007g005310, Cara007g005500, Cara007g005530,…
GO:0005643	CC	e	nuclear pore	6/1677	39/33618	0.0121225	5	6	1	1	1	0.133987	Cara003g031140, Cara005g000440, Cara007g003840, Cara011g001460, Cara011g004310, Cara011g013200
GO:1905368	CC	e	peptidase complex	9/1677	75/33618	0.0121584	3	9	1	1	1	0.133987	Cara005g000370, Cara007g003670, Cara007g004650, Cara011g014340, Cara013g001620, Cara013g008140, Cara013g011160, Cara013g011400, Cara015g025960
GO:0022627	CC	e	cytosolic small ribosomal subunit	15/1677	150/33618	0.0122312	6	15	1	1	1	0.133987	Cara003g033720, Cara003g034430, Cara005g000450, Cara005g004300, Cara007g005500, Cara007g005550, Cara007g007290, Cara011g001260, Cara011g004240, Cara013g003550, Cara013g003560, Cara013g004250, Cara013g011420, Cara013g011430, Cara015g000910
GO:0000904	BP	e	cell morphogenesis involved in differentiation	20/1677	190/33618	0.00200943	5	20	1	1	1	0.13779	Cara003g000310, Cara003g043710, Cara003g043720, Cara005g002080, Cara005g002100, Cara005g004360, Cara007g003930, Cara007g003980, Cara007g007040, Cara007g008770, Cara011g001450, Cara011g013840, Cara013g001700, Cara013g003660, Cara013g008000, Cara013g008190, Cara013g011530, Cara015g026330, Cara015g026540, Cara019g004040
GO:0006412	BP	e	translation	42/1677	516/33618	0.00206007	7	42	1	1	1	0.13779	Cara003g033720, Cara003g034430, Cara003g040630, Cara003g040640, Cara003g043700, Cara005g000070, Cara005g000110, Cara005g000260, Cara005g000450, Cara005g000600, Cara005g001830, Cara005g004300, Cara005g004330, Cara005g004340, Cara007g003470, Cara007g004080, Cara007g004090, Cara007g004570, Cara007g005310, Cara007g005500, Cara007g005550, Cara007g006930, Cara007g007320, Cara007g008840, Cara011g001260,…
GO:0060341	BP	e	regulation of cellular localization	7/1677	37/33618	0.00209186	4	7	1	1	1	0.13779	Cara007g003620, Cara007g004890, Cara011g004540, Cara011g013110, Cara013g001300, Cara013g003520, Cara015g025300
GO:0051236	BP	e	establishment of RNA localization	10/1677	69/33618	0.00215065	3	10	1	1	1	0.13779	Cara003g031140, Cara007g003840, Cara007g003860, Cara007g005420, Cara007g005500, Cara011g004010, Cara011g013200, Cara011g013620, Cara015g025420, Cara015g026560
GO:0050657	BP	e	nucleic acid transport	10/1677	69/33618	0.00215065	6	10	1	1	1	0.13779	Cara003g031140, Cara007g003840, Cara007g003860, Cara007g005420, Cara007g005500, Cara011g004010, Cara011g013200, Cara011g013620, Cara015g025420, Cara015g026560
GO:0050658	BP	e	RNA transport	10/1677	69/33618	0.00215065	7	10	1	1	1	0.13779	Cara003g031140, Cara007g003840, Cara007g003860, Cara007g005420, Cara007g005500, Cara011g004010, Cara011g013200, Cara011g013620, Cara015g025420, Cara015g026560
GO:0043043	BP	e	peptide biosynthetic process	42/1677	519/33618	0.00215909	6	42	1	1	1	0.13779	Cara003g033720, Cara003g034430, Cara003g040630, Cara003g040640, Cara003g043700, Cara005g000070, Cara005g000110, Cara005g000260, Cara005g000450, Cara005g000600, Cara005g001830, Cara005g004300, Cara005g004330, Cara005g004340, Cara007g003470, Cara007g004080, Cara007g004090, Cara007g004570, Cara007g005310, Cara007g005500, Cara007g005550, Cara007g006930, Cara007g007320, Cara007g008840, Cara011g001260,…
GO:0010375	BP	e	stomatal complex patterning	4/1677	12/33618	0.00221146	4	4	1	1	1	0.13779	Cara003g034280, Cara007g004540, Cara007g004550, Cara013g011460
GO:0048768	BP	e	root hair cell tip growth	4/1677	12/33618	0.00221146	7	4	1	1	1	0.13779	Cara003g043710, Cara005g002080, Cara011g013840, Cara015g026330
GO:1903827	BP	e	regulation of cellular protein localization	6/1677	28/33618	0.00223001	5	6	1	1	1	0.13779	Cara007g003620, Cara007g004890, Cara011g004540, Cara011g013110, Cara013g003520, Cara015g025300
GO:0070069	CC	e	cytochrome complex	4/1677	19/33618	0.0131042	2	4	1	1	1	0.141938	Cara003g030970, Cara007g004220, Cara013g003540, Cara013g007770
GO:0051276	BP	e	chromosome organization	23/1677	238/33618	0.00242047	4	23	1	1	1	0.142467	Cara003g000490, Cara003g031140, Cara003g040690, Cara005g001770, Cara005g002070, Cara007g003480, Cara007g003740, Cara007g003890, Cara007g005420, Cara007g006980, Cara007g007170, Cara007g008790, Cara011g001190, Cara011g004090, Cara011g004340, Cara011g013200, Cara011g014020, Cara011g014350, Cara013g003030, Cara013g003520, Cara013g010910, Cara013g011290, Cara015g024790
GO:0000737	BP	e	DNA catabolic process, endonucleolytic	2/1677	2/33618	0.002487	8	2	1	1	1	0.142467	Cara011g004090, Cara015g024790
GO:0034502	BP	e	protein localization to chromosome	2/1677	2/33618	0.002487	6	2	1	1	1	0.142467	Cara007g008790, Cara013g003520
GO:0090155	BP	e	negative regulation of sphingolipid biosynthetic process	2/1677	2/33618	0.002487	8	2	1	1	1	0.142467	Cara003g000350, Cara015g026140
GO:1900060	BP	e	negative regulation of ceramide biosynthetic process	2/1677	2/33618	0.002487	9	2	1	1	1	0.142467	Cara003g000350, Cara015g026140
GO:2000303	BP	e	regulation of ceramide biosynthetic process	2/1677	2/33618	0.002487	8	2	1	1	1	0.142467	Cara003g000350, Cara015g026140
GO:1901575	BP	e	organic substance catabolic process	91/1677	1333/33618	0.00249709	3	91	1	1	1	0.142467	Cara001g018170, Cara001g018190, Cara003g000400, Cara003g000590, Cara003g001150, Cara003g001180, Cara003g001970, Cara003g031120, Cara003g034090, Cara003g034260, Cara003g034400, Cara003g034550, Cara003g034620, Cara003g040690, Cara003g043280, Cara003g043690, Cara005g000150, Cara005g000450, Cara005g000610, Cara005g000620, Cara005g000640, Cara005g000650, Cara005g001920, Cara007g001870, Cara007g002240,…
GO:0010646	BP	e	regulation of cell communication	27/1677	291/33618	0.00251065	4	27	1	1	1	0.142467	Cara003g034000, Cara003g034170, Cara003g034540, Cara003g034640, Cara007g003880, Cara007g005470, Cara007g006820, Cara007g007020, Cara007g007030, Cara007g007290, Cara007g008850, Cara011g004160, Cara011g004680, Cara011g013270, Cara011g013620, Cara011g013750, Cara011g014080, Cara013g001740, Cara013g002630, Cara013g002930, Cara013g004040, Cara013g007940, Cara015g000040, Cara015g001130, Cara015g024760,…
GO:0019725	BP	e	cellular homeostasis	25/1677	266/33618	0.00255594	4	25	1	1	1	0.143571	Cara003g000350, Cara003g030980, Cara003g031000, Cara003g033930, Cara003g034160, Cara003g034540, Cara003g043620, Cara005g000430, Cara005g000570, Cara007g002190, Cara007g004250, Cara007g005380, Cara007g006830, Cara011g006890, Cara011g006920, Cara011g006930, Cara013g001420, Cara013g002560, Cara013g002710, Cara013g002840, Cara013g007750, Cara015g025870, Cara015g026140, Cara015g026570, Cara019g004110
GO:0046700	BP	e	heterocycle catabolic process	22/1677	221/33618	0.00262741	4	22	1	1	1	0.146111	Cara001g018170, Cara003g001150, Cara003g034260, Cara003g040690, Cara003g043280, Cara007g001870, Cara007g002240, Cara007g003860, Cara007g003970, Cara007g005530, Cara007g006910, Cara007g007320, Cara007g008770, Cara011g004090, Cara011g013150, Cara013g001400, Cara013g001490, Cara013g001790, Cara013g007750, Cara013g008090, Cara015g024790, Cara019g004570
GO:0006396	BP	e	RNA processing	53/1677	698/33618	0.00266669	7	53	1	1	1	0.146127	Cara001g018170, Cara003g000300, Cara003g001150, Cara003g031060, Cara003g034430, Cara003g034610, Cara003g040630, Cara003g040640, Cara003g043280, Cara003g043700, Cara005g000210, Cara005g004400, Cara007g002240, Cara007g002320, Cara007g003760, Cara007g003860, Cara007g004080, Cara007g004090, Cara007g004240, Cara007g004310, Cara007g005500, Cara007g007190, Cara007g007310, Cara007g007480, Cara007g008840,…
GO:0009057	BP	e	macromolecule catabolic process	58/1677	782/33618	0.00268027	4	58	1	1	1	0.146127	Cara001g018170, Cara001g018190, Cara003g000590, Cara003g001150, Cara003g031120, Cara003g034400, Cara003g040690, Cara003g043280, Cara005g000150, Cara005g000450, Cara005g000610, Cara005g000620, Cara007g002240, Cara007g002420, Cara007g002430, Cara007g003670, Cara007g003860, Cara007g004340, Cara007g005270, Cara007g005530, Cara007g006970, Cara007g007320, Cara011g003140, Cara011g003260, Cara011g004090,…
GO:0000796	CC	e	condensin complex	2/1677	4/33618	0.0139492	5	2	1	1	1	0.147769	Cara005g001770, Cara005g002070
GO:0036396	CC	e	RNA N6-methyladenosine methyltransferase complex	2/1677	4/33618	0.0139492	5	2	1	1	1	0.147769	Cara003g040660, Cara015g026240
GO:0051173	BP	e	positive regulation of nitrogen compound metabolic process	46/1677	585/33618	0.00277449	5	46	1	1	1	0.149796	Cara003g029710, Cara003g031100, Cara003g033970, Cara003g034570, Cara003g040670, Cara005g001770, Cara005g003950, Cara007g001540, Cara007g003900, Cara007g007170, Cara007g007290, Cara007g007390, Cara011g001190, Cara011g003550, Cara011g004050, Cara011g004890, Cara011g013270, Cara011g013750, Cara011g014080, Cara011g014090, Cara013g001630, Cara013g001820, Cara013g002010, Cara013g002530, Cara013g003080,…
GO:0033043	BP	e	regulation of organelle organization	22/1677	226/33618	0.00298743	5	22	1	1	1	0.159741	Cara003g033970, Cara003g033980, Cara003g043710, Cara005g002080, Cara007g001690, Cara007g003740, Cara007g003960, Cara007g006980, Cara007g007170, Cara007g007250, Cara011g001190, Cara011g003250, Cara011g003420, Cara011g014090, Cara013g003520, Cara013g003570, Cara013g003700, Cara013g008000, Cara013g010910, Cara013g011310, Cara013g011530, Cara019g000410
GO:0005759	CC	e	mitochondrial matrix	6/1677	41/33618	0.0153606	5	6	1	1	1	0.160952	Cara003g034550, Cara005g000570, Cara007g004250, Cara013g003540, Cara013g008020, Cara015g001120
GO:0048354	BP	e	mucilage biosynthetic process involved in seed coat development	4/1677	13/33618	0.00306894	5	4	1	1	1	0.162537	Cara003g043720, Cara005g000550, Cara015g024700, Cara015g024710
GO:0033157	BP	e	regulation of intracellular protein transport	5/1677	21/33618	0.00319557	7	5	1	1	1	0.163033	Cara007g003620, Cara007g004890, Cara011g004540, Cara011g013110, Cara015g025300
GO:0048468	BP	e	cell development	5/1677	21/33618	0.00319557	3	5	1	1	1	0.163033	Cara003g001970, Cara005g000550, Cara011g013840, Cara015g026330, Cara019g004760
GO:0048443	BP	e	stamen development	5/1677	21/33618	0.00319557	5	5	1	1	1	0.163033	Cara007g002260, Cara007g004870, Cara011g014170, Cara013g001530, Cara013g002880
GO:0010192	BP	e	mucilage biosynthetic process	5/1677	21/33618	0.00319557	4	5	1	1	1	0.163033	Cara003g040670, Cara003g043720, Cara005g000550, Cara015g024700, Cara015g024710
GO:0005840	CC	e	ribosome	34/1677	451/33618	0.0162633	5	34	1	1	1	0.168579	Cara003g033720, Cara003g034430, Cara003g040630, Cara003g040640, Cara005g000260, Cara007g001450, Cara007g003470, Cara007g004080, Cara007g004090, Cara007g005500, Cara007g005550, Cara007g006730, Cara007g006930, Cara007g007260, Cara007g007290, Cara011g001260, Cara011g004070, Cara011g004240, Cara011g013640, Cara011g014340, Cara013g003100, Cara013g003550, Cara013g003560, Cara013g004000, Cara013g004010,…
GO:0009084	BP	e	glutamine family amino acid biosynthetic process	8/1677	51/33618	0.00353864	9	8	1	1	1	0.169175	Cara007g002440, Cara007g003550, Cara007g005170, Cara007g005280, Cara007g006730, Cara011g003570, Cara013g007230, Cara019g000570
GO:0090627	BP	e	plant epidermal cell differentiation	8/1677	51/33618	0.00353864	4	8	1	1	1	0.169175	Cara003g030960, Cara003g043710, Cara007g001540, Cara007g001940, Cara007g002170, Cara007g003960, Cara007g004750, Cara011g004680
GO:0009932	BP	e	cell tip growth	13/1677	111/33618	0.00359481	6	13	1	1	1	0.169175	Cara003g043710, Cara003g043720, Cara005g002080, Cara005g004360, Cara007g002170, Cara007g003930, Cara007g007040, Cara011g001450, Cara011g013840, Cara013g001700, Cara013g003660, Cara013g011530, Cara015g026330
GO:0072524	BP	e	pyridine-containing compound metabolic process	13/1677	111/33618	0.00359481	4	13	1	1	1	0.169175	Cara003g000390, Cara003g043400, Cara003g043690, Cara007g001870, Cara007g003540, Cara007g006910, Cara007g008770, Cara013g001410, Cara013g001680, Cara013g007750, Cara015g025130, Cara015g026060, Cara019g004570
GO:0048522	BP	e	positive regulation of cellular process	64/1677	889/33618	0.00371548	4	64	1	1	1	0.169175	Cara003g001960, Cara003g029710, Cara003g031100, Cara003g033970, Cara003g033980, Cara003g034170, Cara003g034540, Cara003g034570, Cara003g040650, Cara003g040670, Cara005g001770, Cara005g002080, Cara005g003950, Cara007g001540, Cara007g003900, Cara007g003960, Cara007g007020, Cara007g007170, Cara007g007250, Cara007g007290, Cara007g007390, Cara011g001190, Cara011g003420, Cara011g003550, Cara011g004050,…
GO:0023051	BP	e	regulation of signaling	26/1677	287/33618	0.00372004	3	26	1	1	1	0.169175	Cara003g034000, Cara003g034170, Cara003g034640, Cara007g003880, Cara007g005470, Cara007g006820, Cara007g007020, Cara007g007030, Cara007g007290, Cara007g008850, Cara011g004160, Cara011g004680, Cara011g013270, Cara011g013620, Cara011g013750, Cara011g014080, Cara013g001740, Cara013g002630, Cara013g002930, Cara013g004040, Cara013g007940, Cara015g000040, Cara015g001130, Cara015g024760, Cara015g025420,…
GO:0009966	BP	e	regulation of signal transduction	26/1677	287/33618	0.00372004	5	26	1	1	1	0.169175	Cara003g034000, Cara003g034170, Cara003g034640, Cara007g003880, Cara007g005470, Cara007g006820, Cara007g007020, Cara007g007030, Cara007g007290, Cara007g008850, Cara011g004160, Cara011g004680, Cara011g013270, Cara011g013620, Cara011g013750, Cara011g014080, Cara013g001740, Cara013g002630, Cara013g002930, Cara013g004040, Cara013g007940, Cara015g000040, Cara015g001130, Cara015g024760, Cara015g025420,…
GO:0008608	BP	e	attachment of spindle microtubules to kinetochore	3/1677	7/33618	0.00372691	3	3	1	1	1	0.169175	Cara007g003890, Cara011g001190, Cara015g025420
GO:0043248	BP	e	proteasome assembly	3/1677	7/33618	0.00372691	6	3	1	1	1	0.169175	Cara005g000370, Cara013g011400, Cara015g025960
GO:0052646	BP	e	alditol phosphate metabolic process	3/1677	7/33618	0.00372691	5	3	1	1	1	0.169175	Cara003g043690, Cara007g005060, Cara015g000300
GO:0006072	BP	e	glycerol-3-phosphate metabolic process	3/1677	7/33618	0.00372691	6	3	1	1	1	0.169175	Cara003g043690, Cara007g005060, Cara015g000300
GO:0009657	BP	e	plastid organization	22/1677	233/33618	0.0037962	4	22	1	1	1	0.169175	Cara003g001050, Cara003g031090, Cara003g034560, Cara003g034680, Cara003g040630, Cara003g040640, Cara003g043700, Cara005g000210, Cara007g004040, Cara011g013270, Cara011g013860, Cara013g001980, Cara013g002480, Cara013g003680, Cara013g008660, Cara013g011050, Cara013g011140, Cara015g025560, Cara015g025810, Cara015g025870, Cara015g025900, Cara019g004800
GO:0043622	BP	e	cortical microtubule organization	6/1677	31/33618	0.00383614	7	6	1	1	1	0.169175	Cara005g003950, Cara007g003980, Cara013g003570, Cara013g003990, Cara015g024630, Cara015g024670
GO:0051656	BP	e	establishment of organelle localization	7/1677	41/33618	0.0038412	4	7	1	1	1	0.169175	Cara011g013860, Cara013g008660, Cara013g011050, Cara013g011140, Cara013g011530, Cara015g025870, Cara019g004800
GO:0090087	BP	e	regulation of peptide transport	5/1677	22/33618	0.00396757	5	5	1	1	1	0.169175	Cara007g003620, Cara007g004890, Cara011g004540, Cara011g013110, Cara015g025300
GO:0051223	BP	e	regulation of protein transport	5/1677	22/33618	0.00396757	6	5	1	1	1	0.169175	Cara007g003620, Cara007g004890, Cara011g004540, Cara011g013110, Cara015g025300
GO:0070201	BP	e	regulation of establishment of protein localization	5/1677	22/33618	0.00396757	5	5	1	1	1	0.169175	Cara007g003620, Cara007g004890, Cara011g004540, Cara011g013110, Cara015g025300
GO:1901420	BP	e	negative regulation of response to alcohol	8/1677	52/33618	0.00400261	5	8	1	1	1	0.169175	Cara003g034000, Cara007g005470, Cara011g013620, Cara013g001740, Cara013g004040, Cara015g001130, Cara015g024760, Cara015g025560
GO:0009251	BP	e	glucan catabolic process	8/1677	52/33618	0.00400261	6	8	1	1	1	0.169175	Cara013g001650, Cara013g003620, Cara013g003790, Cara013g011060, Cara015g024810, Cara015g025550, Cara015g026040, Cara015g026510
GO:0051028	BP	e	mRNA transport	8/1677	52/33618	0.00400261	8	8	1	1	1	0.169175	Cara003g031140, Cara007g003840, Cara007g003860, Cara007g005420, Cara011g004010, Cara011g013200, Cara011g013620, Cara015g025420
GO:1905958	BP	e	negative regulation of cellular response to alcohol	8/1677	52/33618	0.00400261	6	8	1	1	1	0.169175	Cara003g034000, Cara007g005470, Cara011g013620, Cara013g001740, Cara013g004040, Cara015g001130, Cara015g024760, Cara015g025560
GO:0009788	BP	e	negative regulation of abscisic acid-activated signaling pathway	8/1677	52/33618	0.00400261	7	8	1	1	1	0.169175	Cara003g034000, Cara007g005470, Cara011g013620, Cara013g001740, Cara013g004040, Cara015g001130, Cara015g024760, Cara015g025560
GO:0031325	BP	e	positive regulation of cellular metabolic process	48/1677	631/33618	0.00401566	5	48	1	1	1	0.169175	Cara003g029710, Cara003g031100, Cara003g033970, Cara003g034570, Cara003g040670, Cara005g001770, Cara005g003950, Cara007g001540, Cara007g003900, Cara007g007170, Cara007g007290, Cara007g007390, Cara011g001190, Cara011g003550, Cara011g004050, Cara011g004890, Cara011g013270, Cara011g013750, Cara011g014080, Cara011g014090, Cara013g001630, Cara013g001820, Cara013g002010, Cara013g002530, Cara013g002550,…
GO:0019439	BP	e	aromatic compound catabolic process	24/1677	263/33618	0.00411962	4	24	1	1	1	0.171319	Cara001g018170, Cara003g000400, Cara003g001150, Cara003g034260, Cara003g040690, Cara003g043280, Cara007g001870, Cara007g002240, Cara007g003860, Cara007g003970, Cara007g005530, Cara007g006910, Cara007g007210, Cara007g007320, Cara007g008770, Cara011g004090, Cara011g013150, Cara013g001400, Cara013g001490, Cara013g001790, Cara013g007750, Cara013g008090, Cara015g024790, Cara019g004570
GO:0009904	BP	e	chloroplast accumulation movement	4/1677	14/33618	0.00412816	7	4	1	1	1	0.171319	Cara013g008660, Cara013g011050, Cara013g011140, Cara019g004800
GO:0009892	BP	e	negative regulation of metabolic process	43/1677	555/33618	0.00423095	4	43	1	1	1	0.174012	Cara003g000350, Cara003g000370, Cara003g000570, Cara003g001150, Cara003g031100, Cara003g040650, Cara003g040670, Cara003g040690, Cara003g043280, Cara003g043540, Cara007g001550, Cara007g002240, Cara007g003730, Cara007g003740, Cara007g003860, Cara007g003920, Cara007g003970, Cara007g004840, Cara007g005140, Cara007g005520, Cara007g005530, Cara007g006980, Cara007g007170, Cara007g007320, Cara011g003150,…
GO:0006091	BP	e	generation of precursor metabolites and energy	24/1677	264/33618	0.00425565	3	24	1	1	1	0.174012	Cara003g030970, Cara003g031230, Cara005g000060, Cara005g000100, Cara005g000130, Cara005g004350, Cara007g001870, Cara007g002390, Cara007g002400, Cara007g004220, Cara007g004850, Cara007g006910, Cara007g008770, Cara011g006910, Cara011g013660, Cara011g014490, Cara013g003540, Cara013g003620, Cara013g007220, Cara013g007750, Cara013g007770, Cara015g025660, Cara019g004240, Cara019g004570
GO:0051640	BP	e	organelle localization	13/1677	114/33618	0.0045238	3	13	1	1	1	0.182354	Cara003g043680, Cara003g043720, Cara007g005420, Cara011g013840, Cara011g013860, Cara013g003850, Cara013g008660, Cara013g011050, Cara013g011140, Cara013g011530, Cara015g024580, Cara015g025870, Cara019g004800
GO:0010191	BP	e	mucilage metabolic process	6/1677	32/33618	0.00452524	3	6	1	1	1	0.182354	Cara003g040650, Cara003g040670, Cara003g043720, Cara005g000550, Cara015g024700, Cara015g024710
GO:0003676	MF	e	nucleic acid binding	247/1677	4113/33618	0.0017117	3	247	1	1	1	0.191776	Cara001g018170, Cara003g000300, Cara003g000370, Cara003g000570, Cara003g000580, Cara003g001150, Cara003g001170, Cara003g001930, Cara003g001960, Cara003g002010, Cara003g029710, Cara003g029730, Cara003g031010, Cara003g031070, Cara003g031100, Cara003g031140, Cara003g031350, Cara003g033860, Cara003g033970, Cara003g034000, Cara003g034050, Cara003g034060, Cara003g034110, Cara003g034280, Cara003g034430,…
GO:1901361	BP	e	organic cyclic compound catabolic process	25/1677	277/33618	0.00490692	4	25	1	1	1	0.196312	Cara001g018170, Cara003g000400, Cara003g001150, Cara003g034260, Cara003g040690, Cara003g043280, Cara007g001870, Cara007g002240, Cara007g003860, Cara007g003970, Cara007g005530, Cara007g006910, Cara007g007210, Cara007g007320, Cara007g008770, Cara011g004090, Cara011g013150, Cara013g001400, Cara013g001490, Cara013g001790, Cara013g007750, Cara013g008090, Cara013g008200, Cara015g024790, Cara019g004570
GO:0071702	BP	e	organic substance transport	80/1677	1175/33618	0.00505821	4	80	1	1	1	0.197411	Cara003g000260, Cara003g001070, Cara003g002000, Cara003g031140, Cara003g031200, Cara003g033760, Cara003g034160, Cara003g034220, Cara003g043380, Cara003g043630, Cara003g043640, Cara003g043660, Cara003g043680, Cara003g043720, Cara005g000120, Cara005g000310, Cara005g000390, Cara005g000440, Cara005g000460, Cara005g001930, Cara005g004380, Cara005g004470, Cara007g001760, Cara007g001860, Cara007g001920,…
GO:0045937	BP	e	positive regulation of phosphate metabolic process	8/1677	54/33618	0.0050699	7	8	1	1	1	0.197411	Cara005g003950, Cara007g003900, Cara007g007290, Cara011g013750, Cara013g001630, Cara013g003570, Cara015g026300, Cara019g004040
GO:0010562	BP	e	positive regulation of phosphorus metabolic process	8/1677	54/33618	0.0050699	6	8	1	1	1	0.197411	Cara005g003950, Cara007g003900, Cara007g007290, Cara011g013750, Cara013g001630, Cara013g003570, Cara015g026300, Cara019g004040
GO:0060255	BP	e	regulation of macromolecule metabolic process	167/1677	2723/33618	0.00507639	4	167	1	1	1	0.197411	Cara001g018170, Cara003g000300, Cara003g000350, Cara003g000370, Cara003g000570, Cara003g001150, Cara003g001170, Cara003g001930, Cara003g001960, Cara003g029710, Cara003g030880, Cara003g031070, Cara003g031100, Cara003g031350, Cara003g033970, Cara003g033980, Cara003g034000, Cara003g034050, Cara003g034470, Cara003g034520, Cara003g034570, Cara003g034640, Cara003g040590, Cara003g040610, Cara003g040650,…
GO:0032880	BP	e	regulation of protein localization	6/1677	33/33618	0.00530131	4	6	1	1	1	0.199207	Cara007g003620, Cara007g004890, Cara011g004540, Cara011g013110, Cara013g003520, Cara015g025300
GO:1901700	BP	e	response to oxygen-containing compound	99/1677	1508/33618	0.00530654	3	99	1	1	1	0.199207	Cara003g001020, Cara003g001170, Cara003g034080, Cara003g034170, Cara003g034400, Cara003g034480, Cara003g034570, Cara003g034640, Cara003g040650, Cara003g040670, Cara003g043420, Cara005g000250, Cara005g000430, Cara005g000590, Cara005g000630, Cara005g001780, Cara005g001850, Cara005g001930, Cara005g002080, Cara005g002130, Cara005g003990, Cara005g004210, Cara007g001550, Cara007g001980, Cara007g002410,…
GO:0022414	BP	e	reproductive process	116/1677	1803/33618	0.00534021	1	116	1	1	1	0.199207	Cara003g001050, Cara003g034210, Cara003g034420, Cara003g034590, Cara003g040620, Cara003g040650, Cara003g040660, Cara003g040670, Cara003g043260, Cara003g043280, Cara003g043520, Cara003g043720, Cara003g043730, Cara005g000350, Cara005g000430, Cara005g000550, Cara005g000580, Cara005g000610, Cara005g001820, Cara005g002070, Cara005g002080, Cara005g004320, Cara005g004360, Cara007g001980, Cara007g002260,…
GO:0090316	BP	e	positive regulation of intracellular protein transport	4/1677	15/33618	0.00540914	8	4	1	1	1	0.199207	Cara007g003620, Cara007g004890, Cara011g004540, Cara011g013110
GO:0051222	BP	e	positive regulation of protein transport	4/1677	15/33618	0.00540914	7	4	1	1	1	0.199207	Cara007g003620, Cara007g004890, Cara011g004540, Cara011g013110
GO:0009903	BP	e	chloroplast avoidance movement	4/1677	15/33618	0.00540914	7	4	1	1	1	0.199207	Cara013g008660, Cara013g011050, Cara013g011140, Cara019g004800
GO:0032886	BP	e	regulation of microtubule-based process	4/1677	15/33618	0.00540914	4	4	1	1	1	0.199207	Cara003g043710, Cara005g002080, Cara013g003570, Cara015g022810
GO:1904951	BP	e	positive regulation of establishment of protein localization	4/1677	15/33618	0.00540914	6	4	1	1	1	0.199207	Cara007g003620, Cara007g004890, Cara011g004540, Cara011g013110
GO:0005763	CC	e	mitochondrial small ribosomal subunit	3/1677	12/33618	0.0194255	7	3	1	1	1	0.199214	Cara003g040630, Cara003g040640, Cara007g007550
GO:1901419	BP	e	regulation of response to alcohol	12/1677	104/33618	0.00567935	4	12	1	1	1	0.202119	Cara003g034000, Cara003g034170, Cara007g005470, Cara007g007020, Cara011g004680, Cara011g013620, Cara013g001740, Cara013g004040, Cara015g000040, Cara015g001130, Cara015g024760, Cara015g025560
GO:1905957	BP	e	regulation of cellular response to alcohol	12/1677	104/33618	0.00567935	5	12	1	1	1	0.202119	Cara003g034000, Cara003g034170, Cara007g005470, Cara007g007020, Cara011g004680, Cara011g013620, Cara013g001740, Cara013g004040, Cara015g000040, Cara015g001130, Cara015g024760, Cara015g025560
GO:0009787	BP	e	regulation of abscisic acid-activated signaling pathway	12/1677	104/33618	0.00567935	6	12	1	1	1	0.202119	Cara003g034000, Cara003g034170, Cara007g005470, Cara007g007020, Cara011g004680, Cara011g013620, Cara013g001740, Cara013g004040, Cara015g000040, Cara015g001130, Cara015g024760, Cara015g025560
GO:1904216	BP	e	positive regulation of protein import into chloroplast stroma	3/1677	8/33618	0.00574265	10	3	1	1	1	0.202119	Cara007g003620, Cara007g004890, Cara011g013110
GO:0000972	BP	e	transcription-dependent tethering of RNA polymerase II gene DNA at nuclear periphery	3/1677	8/33618	0.00574265	5	3	1	1	1	0.202119	Cara003g031140, Cara007g005420, Cara011g013200
GO:1904215	BP	e	regulation of protein import into chloroplast stroma	3/1677	8/33618	0.00574265	9	3	1	1	1	0.202119	Cara007g003620, Cara007g004890, Cara011g013110
GO:0000151	CC	e	ubiquitin ligase complex	21/1677	253/33618	0.0201056	4	21	1	1	1	0.204019	Cara003g001050, Cara003g031140, Cara005g000390, Cara005g000620, Cara007g003880, Cara007g004240, Cara007g005270, Cara007g007250, Cara011g003140, Cara011g004210, Cara011g013210, Cara011g013620, Cara011g013820, Cara013g001240, Cara013g001280, Cara013g001980, Cara013g002530, Cara013g002700, Cara013g003080, Cara013g003800, Cara013g011120
GO:0031323	BP	e	regulation of cellular metabolic process	167/1677	2731/33618	0.00589414	4	167	1	1	1	0.204858	Cara003g000300, Cara003g000350, Cara003g000370, Cara003g000570, Cara003g001020, Cara003g001170, Cara003g001930, Cara003g001960, Cara003g029710, Cara003g030880, Cara003g031070, Cara003g031100, Cara003g031350, Cara003g033970, Cara003g033980, Cara003g034000, Cara003g034050, Cara003g034470, Cara003g034570, Cara003g034640, Cara003g040590, Cara003g040610, Cara003g040650, Cara003g040670, Cara003g040690,…
GO:0009832	BP	e	plant-type cell wall biogenesis	12/1677	105/33618	0.00612852	4	12	1	1	1	0.210013	Cara005g002100, Cara007g001980, Cara007g002170, Cara007g003980, Cara011g004270, Cara013g004080, Cara013g004090, Cara013g004130, Cara015g000050, Cara015g025160, Cara015g025920, Cara015g026590
GO:0016049	BP	e	cell growth	29/1677	347/33618	0.00620413	2	29	1	1	1	0.210013	Cara003g030960, Cara003g043420, Cara003g043710, Cara003g043720, Cara005g002080, Cara005g004360, Cara007g002170, Cara007g003780, Cara007g003930, Cara007g003980, Cara007g006720, Cara007g007040, Cara011g001450, Cara011g013840, Cara013g001700, Cara013g002700, Cara013g003570, Cara013g003660, Cara013g003960, Cara013g004080, Cara013g004240, Cara013g008800, Cara013g009240, Cara013g010950, Cara013g011290,…
GO:0006518	BP	e	peptide metabolic process	46/1677	612/33618	0.00628385	5	46	1	1	1	0.210013	Cara003g033720, Cara003g034430, Cara003g040630, Cara003g040640, Cara003g043700, Cara005g000070, Cara005g000110, Cara005g000260, Cara005g000450, Cara005g000600, Cara005g001830, Cara005g004300, Cara005g004330, Cara005g004340, Cara007g003470, Cara007g004080, Cara007g004090, Cara007g004570, Cara007g004650, Cara007g005310, Cara007g005500, Cara007g005550, Cara007g006930, Cara007g007320, Cara007g007340,…
GO:0006839	BP	e	mitochondrial transport	10/1677	80/33618	0.00636621	4	10	1	1	1	0.210013	Cara003g001120, Cara005g000470, Cara007g001720, Cara007g001860, Cara007g002110, Cara007g003550, Cara007g004220, Cara013g004070, Cara015g025590, Cara019g000390
GO:0000096	BP	e	sulfur amino acid metabolic process	7/1677	45/33618	0.00652419	7	7	1	1	1	0.210013	Cara003g001970, Cara003g034080, Cara005g004360, Cara007g003970, Cara011g014360, Cara013g003210, Cara015g026370
GO:0032268	BP	e	regulation of cellular protein metabolic process	30/1677	358/33618	0.00664543	6	30	1	1	1	0.210013	Cara003g031100, Cara003g031350, Cara003g033970, Cara003g033980, Cara003g043540, Cara003g043610, Cara005g000610, Cara005g003950, Cara007g002370, Cara007g003860, Cara007g003960, Cara007g005530, Cara007g007290, Cara011g013750, Cara011g014090, Cara013g001630, Cara013g001820, Cara013g002530, Cara013g003080, Cara013g003140, Cara013g003570, Cara013g003700, Cara013g008440, Cara013g008600, Cara013g008790,…
GO:0019637	BP	e	organophosphate metabolic process	41/1677	536/33618	0.00670235	4	41	1	1	1	0.210013	Cara003g000330, Cara003g031040, Cara003g031250, Cara003g034560, Cara003g043400, Cara003g043690, Cara005g000040, Cara007g001870, Cara007g003540, Cara007g004220, Cara007g004860, Cara007g004900, Cara007g005060, Cara007g006910, Cara007g007040, Cara007g008770, Cara011g001420, Cara011g003820, Cara011g004790, Cara011g013190, Cara011g013850, Cara013g001410, Cara013g001680, Cara013g001790, Cara013g002060,…
GO:0032989	BP	e	cellular component morphogenesis	30/1677	361/33618	0.00691967	3	30	1	1	1	0.210013	Cara003g000310, Cara003g043420, Cara003g043710, Cara003g043720, Cara005g002080, Cara005g002100, Cara005g004360, Cara007g002170, Cara007g003930, Cara007g003980, Cara007g007040, Cara007g008770, Cara011g001450, Cara011g013840, Cara013g001700, Cara013g003570, Cara013g003660, Cara013g003960, Cara013g004240, Cara013g004350, Cara013g008000, Cara013g008190, Cara013g008800, Cara013g009240, Cara013g010950,…
GO:0000902	BP	e	cell morphogenesis	30/1677	361/33618	0.00691967	4	30	1	1	1	0.210013	Cara003g000310, Cara003g043420, Cara003g043710, Cara003g043720, Cara005g002080, Cara005g002100, Cara005g004360, Cara007g002170, Cara007g003930, Cara007g003980, Cara007g007040, Cara007g008770, Cara011g001450, Cara011g013840, Cara013g001700, Cara013g003570, Cara013g003660, Cara013g003960, Cara013g004240, Cara013g004350, Cara013g008000, Cara013g008190, Cara013g008800, Cara013g009240, Cara013g010950,…
GO:0034248	BP	e	regulation of cellular amide metabolic process	15/1677	146/33618	0.00696883	5	15	1	1	1	0.210013	Cara003g000350, Cara003g031100, Cara003g031350, Cara003g043610, Cara005g000610, Cara007g003860, Cara007g005530, Cara007g007290, Cara013g001820, Cara013g003140, Cara013g008440, Cara013g008600, Cara013g008790, Cara015g001120, Cara015g026140
GO:0044247	BP	e	cellular polysaccharide catabolic process	8/1677	57/33618	0.00706227	6	8	1	1	1	0.210013	Cara013g001650, Cara013g003620, Cara013g003790, Cara013g011060, Cara015g024810, Cara015g025550, Cara015g026040, Cara015g026510
GO:0010214	BP	e	seed coat development	5/1677	25/33618	0.0070715	3	5	1	1	1	0.210013	Cara011g004140, Cara013g007280, Cara013g007290, Cara015g024700, Cara015g024710
GO:0006555	BP	e	methionine metabolic process	5/1677	25/33618	0.0070715	9	5	1	1	1	0.210013	Cara003g034080, Cara007g003970, Cara011g014360, Cara013g003210, Cara015g026370
GO:0033044	BP	e	regulation of chromosome organization	11/1677	94/33618	0.0071265	6	11	1	1	1	0.210013	Cara003g033970, Cara007g003740, Cara007g006980, Cara007g007170, Cara011g003420, Cara011g014090, Cara013g003520, Cara013g003700, Cara013g010910, Cara013g011310, Cara019g000410
GO:0046496	BP	e	nicotinamide nucleotide metabolic process	11/1677	94/33618	0.0071265	9	11	1	1	1	0.210013	Cara003g043400, Cara003g043690, Cara007g001870, Cara007g006910, Cara007g008770, Cara013g001410, Cara013g001680, Cara013g007750, Cara015g025130, Cara015g026060, Cara019g004570
GO:0030865	BP	e	cortical cytoskeleton organization	6/1677	35/33618	0.00713877	5	6	1	1	1	0.210013	Cara005g003950, Cara007g003980, Cara013g003570, Cara013g003990, Cara015g024630, Cara015g024670
GO:1901564	BP	e	organonitrogen compound metabolic process	294/1677	5103/33618	0.0071483	3	294	1	1	1	0.210013	Cara001g018190, Cara003g000270, Cara003g000320, Cara003g000350, Cara003g000390, Cara003g000590, Cara003g001050, Cara003g001970, Cara003g030880, Cara003g031080, Cara003g031130, Cara003g031150, Cara003g031230, Cara003g033720, Cara003g034000, Cara003g034080, Cara003g034170, Cara003g034210, Cara003g034260, Cara003g034400, Cara003g034430, Cara003g034480, Cara003g034500, Cara003g034550, Cara003g034560,…
GO:0000729	BP	e	DNA double-strand break processing	2/1677	3/33618	0.00721317	7	2	1	1	1	0.210013	Cara011g004090, Cara015g024790
GO:0090153	BP	e	regulation of sphingolipid biosynthetic process	2/1677	3/33618	0.00721317	7	2	1	1	1	0.210013	Cara003g000350, Cara015g026140
GO:0051383	BP	e	kinetochore organization	2/1677	3/33618	0.00721317	5	2	1	1	1	0.210013	Cara007g003890, Cara007g008790
GO:0090156	BP	e	cellular sphingolipid homeostasis	2/1677	3/33618	0.00721317	6	2	1	1	1	0.210013	Cara003g000350, Cara015g026140
GO:0000706	BP	e	meiotic DNA double-strand break processing	2/1677	3/33618	0.00721317	8	2	1	1	1	0.210013	Cara011g004090, Cara015g024790
GO:0080164	BP	e	regulation of nitric oxide metabolic process	2/1677	3/33618	0.00721317	6	2	1	1	1	0.210013	Cara013g008120, Cara013g008130
GO:0072344	BP	e	rescue of stalled ribosome	2/1677	3/33618	0.00721317	8	2	1	1	1	0.210013	Cara005g000610, Cara007g007290
GO:0051455	BP	e	attachment of spindle microtubules to kinetochore involved in homologous chromosome segregation	2/1677	3/33618	0.00721317	5	2	1	1	1	0.210013	Cara007g003890, Cara011g001190
GO:1905038	BP	e	regulation of membrane lipid metabolic process	2/1677	3/33618	0.00721317	6	2	1	1	1	0.210013	Cara003g000350, Cara015g026140
GO:0080182	BP	e	histone H3-K4 trimethylation	2/1677	3/33618	0.00721317	12	2	1	1	1	0.210013	Cara013g001280, Cara013g011120
GO:0090506	BP	e	axillary shoot meristem initiation	2/1677	3/33618	0.00721317	3	2	1	1	1	0.210013	Cara009g027330, Cara013g011100
GO:0051382	BP	e	kinetochore assembly	2/1677	3/33618	0.00721317	6	2	1	1	1	0.210013	Cara007g003890, Cara007g008790
GO:0051316	BP	e	attachment of spindle microtubules to kinetochore involved in meiotic chromosome segregation	2/1677	3/33618	0.00721317	4	2	1	1	1	0.210013	Cara007g003890, Cara011g001190
GO:0033313	BP	e	meiotic cell cycle checkpoint	2/1677	3/33618	0.00721317	7	2	1	1	1	0.210013	Cara007g004980, Cara011g001190
GO:0044260	BP	e	cellular macromolecule metabolic process	352/1677	6207/33618	0.0073389	4	352	1	1	1	0.21256	Cara001g018170, Cara003g000270, Cara003g000320, Cara003g000370, Cara003g000570, Cara003g001050, Cara003g001150, Cara003g001170, Cara003g001960, Cara003g002010, Cara003g030880, Cara003g031070, Cara003g031080, Cara003g031120, Cara003g031130, Cara003g031230, Cara003g033720, Cara003g033860, Cara003g033970, Cara003g034010, Cara003g034060, Cara003g034170, Cara003g034280, Cara003g034400, Cara003g034430,…
GO:0019842	MF	e	vitamin binding	15/1677	129/33618	0.00197663	3	15	1	1	1	0.213078	Cara003g001970, Cara003g031150, Cara005g004360, Cara007g003970, Cara007g005280, Cara011g001430, Cara011g001440, Cara011g013100, Cara013g002410, Cara013g003210, Cara013g003620, Cara013g008020, Cara013g011190, Cara015g001080, Cara015g026370
GO:0008195	MF	e	phosphatidate phosphatase activity	3/1677	6/33618	0.00221162	6	3	1	1	1	0.213078	Cara011g003820, Cara011g004320, Cara013g008640
GO:0015035	MF	e	protein disulfide oxidoreductase activity	8/1677	48/33618	0.00239236	5	8	1	1	1	0.213078	Cara003g033750, Cara007g004250, Cara011g006920, Cara011g006930, Cara013g001420, Cara013g002840, Cara015g025870, Cara015g026570
GO:0103045	MF	e	methione N-acyltransferase activity	2/1677	2/33618	0.002487	5	2	1	1	1	0.213078	Cara011g003570, Cara013g007230
GO:0004042	MF	e	acetyl-CoA:L-glutamate N-acetyltransferase activity	2/1677	2/33618	0.002487	7	2	1	1	1	0.213078	Cara011g003570, Cara013g007230
GO:0031405	MF	e	lipoic acid binding	2/1677	2/33618	0.002487	7	2	1	1	1	0.213078	Cara005g001850, Cara007g001870
GO:0080079	MF	e	cellobiose glucosidase activity	2/1677	2/33618	0.002487	7	2	1	1	1	0.213078	Cara005g000670, Cara007g007260
GO:0050291	MF	e	sphingosine N-acyltransferase activity	2/1677	2/33618	0.002487	6	2	1	1	1	0.213078	Cara003g034630, Cara007g008890
GO:0072330	BP	e	monocarboxylic acid biosynthetic process	26/1677	305/33618	0.00770458	7	26	1	1	1	0.220892	Cara003g031150, Cara003g031240, Cara003g034560, Cara003g034630, Cara005g000040, Cara005g001850, Cara007g001550, Cara007g001870, Cara007g004270, Cara007g004840, Cara007g005170, Cara007g006910, Cara007g007280, Cara007g008770, Cara007g008890, Cara011g014170, Cara013g001970, Cara013g003000, Cara013g007750, Cara013g008150, Cara013g009210, Cara015g000300, Cara015g025900, Cara019g002180, Cara019g004350,…
GO:0045017	BP	e	glycerolipid biosynthetic process	11/1677	95/33618	0.00770601	6	11	1	1	1	0.220892	Cara003g031040, Cara003g034420, Cara003g044090, Cara005g000180, Cara007g007040, Cara011g004320, Cara011g013600, Cara011g013850, Cara013g002060, Cara013g002670, Cara015g000300
GO:0030117	CC	e	membrane coat	5/1677	33/33618	0.0227598	4	5	1	1	1	0.22619	Cara007g001930, Cara007g003800, Cara007g003820, Cara007g004680, Cara019g000460
GO:0030120	CC	e	vesicle coat	5/1677	33/33618	0.0227598	5	5	1	1	1	0.22619	Cara007g001930, Cara007g003800, Cara007g003820, Cara007g004680, Cara019g000460
GO:0022900	BP	e	electron transport chain	13/1677	117/33618	0.00812144	4	13	1	1	1	0.230458	Cara003g030970, Cara005g000060, Cara005g000100, Cara005g000130, Cara005g004350, Cara007g002390, Cara007g002400, Cara007g004220, Cara007g004850, Cara013g003540, Cara013g007220, Cara013g007770, Cara015g025660
GO:0009064	BP	e	glutamine family amino acid metabolic process	10/1677	83/33618	0.00822828	8	10	1	1	1	0.230458	Cara003g034560, Cara007g002440, Cara007g003550, Cara007g005170, Cara007g005280, Cara007g006730, Cara007g008860, Cara011g003570, Cara013g007230, Cara019g000570
GO:1903533	BP	e	regulation of protein targeting	3/1677	9/33618	0.00829644	8	3	1	1	1	0.230458	Cara007g003620, Cara007g004890, Cara011g013110
GO:0080009	BP	e	mRNA methylation	3/1677	9/33618	0.00829644	9	3	1	1	1	0.230458	Cara003g040660, Cara003g043520, Cara015g026240
GO:0019362	BP	e	pyridine nucleotide metabolic process	11/1677	96/33618	0.00832151	8	11	1	1	1	0.230458	Cara003g043400, Cara003g043690, Cara007g001870, Cara007g006910, Cara007g008770, Cara013g001410, Cara013g001680, Cara013g007750, Cara015g025130, Cara015g026060, Cara019g004570
GO:0051641	BP	e	cellular localization	54/1677	752/33618	0.00833392	2	54	1	1	1	0.230458	Cara003g000260, Cara003g031250, Cara003g034160, Cara003g043640, Cara003g043660, Cara003g043680, Cara003g043720, Cara005g000120, Cara005g000310, Cara005g000390, Cara005g004380, Cara007g001440, Cara007g001860, Cara007g001930, Cara007g002110, Cara007g002170, Cara007g002190, Cara007g002450, Cara007g003690, Cara007g003800, Cara007g003820, Cara007g003840, Cara007g004220, Cara007g004680, Cara007g004940,…
GO:0044265	BP	e	cellular macromolecule catabolic process	40/1677	526/33618	0.00836609	5	40	1	1	1	0.230458	Cara001g018170, Cara003g001150, Cara003g034400, Cara003g040690, Cara003g043280, Cara005g000450, Cara005g000610, Cara005g000620, Cara007g002240, Cara007g002430, Cara007g003670, Cara007g003860, Cara007g004340, Cara007g005270, Cara007g005530, Cara007g006970, Cara007g007320, Cara011g003140, Cara011g004090, Cara011g004110, Cara011g014340, Cara013g001400, Cara013g001490, Cara013g002530, Cara013g003450,…
GO:0045935	BP	e	positive regulation of nucleobase-containing compound metabolic process	35/1677	447/33618	0.00837126	6	35	1	1	1	0.230458	Cara003g029710, Cara003g031100, Cara003g033970, Cara003g034570, Cara003g040670, Cara005g001770, Cara007g001540, Cara007g003900, Cara007g007170, Cara007g007390, Cara011g001190, Cara011g003550, Cara011g004050, Cara011g004890, Cara011g014080, Cara011g014090, Cara013g001820, Cara013g002010, Cara013g003520, Cara013g003700, Cara013g004160, Cara013g004170, Cara013g008420, Cara013g008600, Cara013g009460,…
GO:0006402	BP	e	mRNA catabolic process	9/1677	71/33618	0.0085972	8	9	1	1	1	0.235513	Cara003g001150, Cara003g040690, Cara003g043280, Cara007g002240, Cara007g003860, Cara007g005530, Cara007g007320, Cara013g001400, Cara013g001490
GO:0043487	BP	e	regulation of RNA stability	4/1677	17/33618	0.00871003	7	4	1	1	1	0.237434	Cara003g031100, Cara003g040690, Cara013g008600, Cara013g011070
GO:0016071	BP	e	mRNA metabolic process	31/1677	386/33618	0.00922247	7	31	1	1	1	0.250176	Cara001g018170, Cara003g000300, Cara003g001150, Cara003g040660, Cara003g040690, Cara003g043280, Cara003g043520, Cara007g002240, Cara007g002320, Cara007g003860, Cara007g005530, Cara007g007190, Cara007g007310, Cara007g007320, Cara007g007480, Cara011g007000, Cara011g013620, Cara011g013780, Cara013g001400, Cara013g001490, Cara013g002140, Cara013g003140, Cara013g003840, Cara013g004380, Cara013g008180,…
GO:0031902	CC	e	late endosome membrane	5/1677	34/33618	0.02562	7	5	1	1	1	0.252017	Cara003g043680, Cara005g000310, Cara007g003690, Cara013g011040, Cara015g000600
GO:0009658	BP	e	chloroplast organization	19/1677	206/33618	0.00936404	5	19	1	1	1	0.252784	Cara003g001050, Cara003g031090, Cara003g034560, Cara003g034680, Cara005g000210, Cara007g004040, Cara011g013270, Cara011g013860, Cara013g001980, Cara013g002480, Cara013g003680, Cara013g008660, Cara013g011050, Cara013g011140, Cara015g025560, Cara015g025810, Cara015g025870, Cara015g025900, Cara019g004800
GO:0048585	BP	e	negative regulation of response to stimulus	21/1677	235/33618	0.00968	4	21	1	1	1	0.260051	Cara003g001020, Cara003g001050, Cara003g034000, Cara003g040670, Cara003g043420, Cara007g003880, Cara007g005470, Cara007g007340, Cara007g007480, Cara007g008850, Cara011g004000, Cara011g004680, Cara011g013270, Cara011g013620, Cara013g001740, Cara013g002700, Cara013g003700, Cara013g004040, Cara015g001130, Cara015g024760, Cara015g025560
GO:0048588	BP	e	developmental cell growth	13/1677	122/33618	0.00988992	3	13	1	1	1	0.264413	Cara003g030960, Cara003g043720, Cara005g002080, Cara005g004360, Cara007g003930, Cara007g007040, Cara011g001450, Cara011g013840, Cara013g001700, Cara013g003660, Cara013g011400, Cara013g011530, Cara015g026330
GO:0043436	BP	e	oxoacid metabolic process	80/1677	1207/33618	0.0103277	4	80	1	1	1	0.272838	Cara003g001020, Cara003g001970, Cara003g031150, Cara003g031240, Cara003g034000, Cara003g034080, Cara003g034210, Cara003g034260, Cara003g034550, Cara003g034560, Cara003g034620, Cara003g034630, Cara003g043450, Cara003g044080, Cara003g044090, Cara005g000040, Cara005g000650, Cara005g001850, Cara005g001920, Cara005g004280, Cara005g004360, Cara007g001550, Cara007g001630, Cara007g001870, Cara007g002160,…
GO:0009908	BP	e	flower development	19/1677	209/33618	0.0103523	6	19	1	1	1	0.272838	Cara003g040650, Cara003g040670, Cara005g004320, Cara007g002270, Cara007g007030, Cara007g007480, Cara011g013820, Cara011g014090, Cara013g001280, Cara013g001980, Cara013g004160, Cara013g004170, Cara013g007330, Cara013g009220, Cara013g011310, Cara015g022800, Cara015g025960, Cara019g000440, Cara019g004040
GO:0006082	BP	e	organic acid metabolic process	80/1677	1210/33618	0.0104788	3	80	1	1	1	0.273305	Cara003g001020, Cara003g001970, Cara003g031150, Cara003g031240, Cara003g034000, Cara003g034080, Cara003g034210, Cara003g034260, Cara003g034550, Cara003g034560, Cara003g034620, Cara003g034630, Cara003g043450, Cara003g044080, Cara003g044090, Cara005g000040, Cara005g000650, Cara005g001850, Cara005g001920, Cara005g004280, Cara005g004360, Cara007g001550, Cara007g001630, Cara007g001870, Cara007g002160,…
GO:0006497	BP	e	protein lipidation	10/1677	86/33618	0.0104828	7	10	1	1	1	0.273305	Cara003g034650, Cara003g043640, Cara003g043660, Cara007g003680, Cara007g004350, Cara011g013640, Cara013g001520, Cara013g002060, Cara013g003460, Cara015g025010
GO:0009631	BP	e	cold acclimation	6/1677	38/33618	0.0106984	5	6	1	1	1	0.273305	Cara003g031010, Cara011g013750, Cara013g002930, Cara013g007220, Cara013g011290, Cara019g002230
GO:0000097	BP	e	sulfur amino acid biosynthetic process	6/1677	38/33618	0.0106984	8	6	1	1	1	0.273305	Cara003g001970, Cara003g034080, Cara005g004360, Cara011g014360, Cara013g003210, Cara015g026370
GO:0009226	BP	e	nucleotide-sugar biosynthetic process	6/1677	38/33618	0.0106984	7	6	1	1	1	0.273305	Cara003g000330, Cara005g001970, Cara011g003770, Cara013g003580, Cara013g008900, Cara013g010950
GO:0006891	BP	e	intra-Golgi vesicle-mediated transport	6/1677	38/33618	0.0106984	6	6	1	1	1	0.273305	Cara005g000310, Cara007g001930, Cara007g003800, Cara007g003820, Cara007g004680, Cara007g007120
GO:0080147	BP	e	root hair cell development	4/1677	18/33618	0.0107631	4	4	1	1	1	0.273305	Cara003g001970, Cara005g000550, Cara015g026330, Cara019g004760
GO:0000373	BP	e	Group II intron splicing	4/1677	18/33618	0.0107631	11	4	1	1	1	0.273305	Cara005g000210, Cara007g003760, Cara013g002140, Cara013g008790
GO:0034660	BP	e	ncRNA metabolic process	30/1677	370/33618	0.0109094	7	30	1	1	1	0.275727	Cara001g018170, Cara003g001150, Cara003g031060, Cara003g034430, Cara003g034610, Cara003g040630, Cara003g040640, Cara003g043700, Cara005g004400, Cara007g002240, Cara007g004080, Cara007g004090, Cara007g004240, Cara007g004310, Cara007g005500, Cara007g007190, Cara007g008840, Cara011g004440, Cara011g014390, Cara013g001230, Cara013g001400, Cara013g001490, Cara013g001710, Cara013g002930, Cara013g003440,…
GO:0048364	BP	e	root development	23/1677	269/33618	0.0109651	4	23	1	1	1	0.275727	Cara003g030960, Cara003g043710, Cara005g002080, Cara007g003740, Cara007g005280, Cara007g006840, Cara007g007030, Cara007g007040, Cara007g007290, Cara007g007340, Cara011g004120, Cara011g013200, Cara011g013900, Cara013g002880, Cara013g004040, Cara013g004240, Cara013g011400, Cara015g001130, Cara015g022810, Cara015g025960, Cara015g026160, Cara019g000440, Cara019g004110
GO:1903047	BP	e	mitotic cell cycle process	16/1677	166/33618	0.0110181	3	16	1	1	1	0.275727	Cara005g000410, Cara005g002070, Cara007g003890, Cara007g004980, Cara007g006720, Cara007g008790, Cara011g001190, Cara013g002700, Cara013g003030, Cara013g003520, Cara013g011510, Cara015g000050, Cara015g024670, Cara015g025420, Cara015g025920, Cara019g000560
GO:0010608	BP	e	posttranscriptional regulation of gene expression	18/1677	192/33618	0.0110568	6	18	1	1	1	0.275727	Cara003g031100, Cara003g031350, Cara003g040690, Cara003g043280, Cara003g043610, Cara005g000610, Cara007g003860, Cara007g005530, Cara007g007290, Cara011g013820, Cara013g001820, Cara013g003140, Cara013g008440, Cara013g008600, Cara013g008790, Cara013g011070, Cara015g000250, Cara015g001120
GO:0008652	BP	e	cellular amino acid biosynthetic process	21/1677	240/33618	0.0111476	7	21	1	1	1	0.276027	Cara003g001970, Cara003g034080, Cara003g034210, Cara005g004280, Cara005g004360, Cara007g002440, Cara007g003550, Cara007g005170, Cara007g005280, Cara007g006730, Cara011g003570, Cara011g003690, Cara011g004120, Cara011g014360, Cara013g001430, Cara013g003210, Cara013g007230, Cara013g008020, Cara013g011520, Cara015g026370, Cara019g000570
GO:0009653	BP	e	anatomical structure morphogenesis	42/1677	568/33618	0.0111852	2	42	1	1	1	0.276027	Cara003g000310, Cara003g034420, Cara003g043420, Cara003g043710, Cara003g043720, Cara005g002080, Cara005g002100, Cara005g004360, Cara007g001530, Cara007g002170, Cara007g003920, Cara007g003930, Cara007g003980, Cara007g007030, Cara007g007040, Cara007g008770, Cara009g027330, Cara011g001450, Cara011g003840, Cara011g004680, Cara011g013640, Cara011g013840, Cara013g001700, Cara013g001820, Cara013g002400,…
GO:0055086	BP	e	nucleobase-containing small molecule metabolic process	32/1677	408/33618	0.0114157	5	32	1	1	1	0.276027	Cara003g000330, Cara003g034560, Cara003g034610, Cara003g043400, Cara003g043690, Cara005g000040, Cara005g001970, Cara007g001870, Cara007g004220, Cara007g004900, Cara007g006910, Cara007g008770, Cara011g001420, Cara011g003770, Cara011g004790, Cara011g013150, Cara011g013190, Cara013g001410, Cara013g001680, Cara013g001790, Cara013g003530, Cara013g003580, Cara013g004130, Cara013g007750, Cara013g008900,…
GO:0051568	BP	e	histone H3-K4 methylation	3/1677	10/33618	0.0114163	11	3	1	1	1	0.276027	Cara011g013820, Cara013g001280, Cara013g011120
GO:0010344	BP	e	seed oilbody biogenesis	3/1677	10/33618	0.0114163	3	3	1	1	1	0.276027	Cara013g001260, Cara013g001270, Cara015g000300
GO:0032544	BP	e	plastid translation	3/1677	10/33618	0.0114163	8	3	1	1	1	0.276027	Cara003g040630, Cara003g040640, Cara003g043700
GO:0046822	BP	e	regulation of nucleocytoplasmic transport	3/1677	10/33618	0.0114163	6	3	1	1	1	0.276027	Cara011g004540, Cara013g001300, Cara015g025300
GO:0044452	CC	e	nucleolar part	6/1677	47/33618	0.0285472	5	6	1	1	1	0.277974	Cara007g001810, Cara007g004240, Cara007g008840, Cara013g001230, Cara013g003800, Cara013g004250
GO:0031982	CC	e	vesicle	33/1677	452/33618	0.0289454	3	33	1	1	1	0.279034	Cara003g000260, Cara003g031130, Cara003g034600, Cara003g043660, Cara003g043720, Cara005g001970, Cara007g001440, Cara007g002190, Cara007g002450, Cara007g003690, Cara007g004010, Cara007g006720, Cara007g007110, Cara011g001190, Cara011g003770, Cara011g014400, Cara013g002410, Cara013g002700, Cara013g004280, Cara013g004450, Cara013g007280, Cara013g007290, Cara013g011520, Cara015g000050, Cara015g025090,…
GO:0005743	CC	e	mitochondrial inner membrane	10/1677	97/33618	0.0298224	6	10	1	1	1	0.284641	Cara003g001120, Cara003g043690, Cara005g000470, Cara007g001720, Cara007g001860, Cara007g003550, Cara013g003540, Cara013g004070, Cara015g025590, Cara019g000390
GO:0009451	BP	e	RNA modification	30/1677	378/33618	0.0121077	7	30	1	1	1	0.288091	Cara003g000280, Cara003g030890, Cara003g034110, Cara003g034610, Cara003g040660, Cara003g043520, Cara003g043700, Cara007g004040, Cara007g004970, Cara007g005530, Cara007g007200, Cara007g008840, Cara007g008930, Cara011g003710, Cara011g003950, Cara011g003970, Cara011g004280, Cara011g007000, Cara011g014390, Cara013g002930, Cara013g003390, Cara013g003440, Cara013g003650, Cara013g003840, Cara013g004140,…
GO:0031122	BP	e	cytoplasmic microtubule organization	6/1677	39/33618	0.0121225	6	6	1	1	1	0.288091	Cara005g003950, Cara007g003980, Cara013g003570, Cara013g003990, Cara015g024630, Cara015g024670
GO:0044428	CC	e	nuclear part	81/1677	1281/33618	0.0305075	4	81	1	1	1	0.288326	Cara003g000300, Cara003g000490, Cara003g001050, Cara003g001150, Cara003g002010, Cara003g030960, Cara003g031140, Cara003g033970, Cara003g034280, Cara003g040660, Cara003g040690, Cara003g043420, Cara005g000440, Cara005g001770, Cara005g001920, Cara005g002070, Cara005g004300, Cara007g001810, Cara007g003840, Cara007g003890, Cara007g004240, Cara007g004280, Cara007g004360, Cara007g004980, Cara007g005420,…
GO:1905369	CC	e	endopeptidase complex	7/1677	61/33618	0.0316669	4	7	1	1	1	0.293528	Cara005g000370, Cara007g003670, Cara011g014340, Cara013g001620, Cara013g008140, Cara013g011400, Cara015g025960
GO:0000502	CC	e	proteasome complex	7/1677	61/33618	0.0316669	5	7	1	1	1	0.293528	Cara005g000370, Cara007g003670, Cara011g014340, Cara013g001620, Cara013g008140, Cara013g011400, Cara015g025960
GO:0043604	BP	e	amide biosynthetic process	46/1677	634/33618	0.0124464	5	46	1	1	1	0.29453	Cara003g033720, Cara003g034430, Cara003g040630, Cara003g040640, Cara003g043700, Cara005g000040, Cara005g000070, Cara005g000110, Cara005g000260, Cara005g000450, Cara005g000600, Cara005g001830, Cara005g004300, Cara005g004330, Cara005g004340, Cara007g003470, Cara007g004080, Cara007g004090, Cara007g004570, Cara007g005310, Cara007g005500, Cara007g005550, Cara007g006930, Cara007g007320, Cara007g008840,…
GO:0051254	BP	e	positive regulation of RNA metabolic process	33/1677	423/33618	0.012698	7	33	1	1	1	0.295704	Cara003g029710, Cara003g031100, Cara003g033970, Cara003g034570, Cara003g040670, Cara007g001540, Cara007g007170, Cara007g007390, Cara011g001190, Cara011g003550, Cara011g004050, Cara011g004890, Cara011g014080, Cara011g014090, Cara013g001820, Cara013g002010, Cara013g003520, Cara013g003700, Cara013g004160, Cara013g004170, Cara013g008420, Cara013g008600, Cara013g009460, Cara013g010910, Cara015g024690,…
GO:0009704	BP	e	de-etiolation	4/1677	19/33618	0.0131042	5	4	1	1	1	0.295704	Cara007g003620, Cara007g004890, Cara007g007340, Cara011g013110
GO:0009628	BP	e	response to abiotic stimulus	152/1677	2513/33618	0.0131711	2	152	1	1	1	0.295704	Cara003g000370, Cara003g000590, Cara003g001020, Cara003g001050, Cara003g030910, Cara003g030960, Cara003g031010, Cara003g031230, Cara003g034060, Cara003g034100, Cara003g034170, Cara003g034220, Cara003g034230, Cara003g034300, Cara003g034400, Cara003g034570, Cara003g034590, Cara003g034700, Cara003g040630, Cara003g040640, Cara003g040650, Cara003g040670, Cara003g043400, Cara005g000150, Cara005g000250,…
GO:1901605	BP	e	alpha-amino acid metabolic process	26/1677	318/33618	0.0132867	7	26	1	1	1	0.295704	Cara003g001970, Cara003g034080, Cara003g034210, Cara003g034260, Cara003g034550, Cara003g034560, Cara003g043450, Cara005g004280, Cara005g004360, Cara007g002440, Cara007g003550, Cara007g003970, Cara007g005170, Cara007g005280, Cara007g006730, Cara007g008860, Cara011g003570, Cara011g003690, Cara011g014360, Cara013g001430, Cara013g002410, Cara013g003210, Cara013g007230, Cara013g008020, Cara015g026370,…
GO:0097435	BP	e	supramolecular fiber organization	12/1677	112/33618	0.0133232	3	12	1	1	1	0.295704	Cara005g002100, Cara005g003950, Cara007g003980, Cara007g007250, Cara013g003570, Cara013g003990, Cara013g008000, Cara013g011530, Cara015g024630, Cara015g024670, Cara015g025870, Cara019g004800
GO:0050826	BP	e	response to freezing	5/1677	29/33618	0.0134097	5	5	1	1	1	0.295704	Cara005g000670, Cara007g004300, Cara011g004540, Cara013g001260, Cara013g001270
GO:0044262	BP	e	cellular carbohydrate metabolic process	31/1677	393/33618	0.0135757	4	31	1	1	1	0.295704	Cara003g043690, Cara005g000640, Cara007g003790, Cara007g005060, Cara011g004270, Cara011g013600, Cara013g001320, Cara013g001650, Cara013g002000, Cara013g002550, Cara013g003070, Cara013g003620, Cara013g003660, Cara013g003790, Cara013g004080, Cara013g004090, Cara013g007720, Cara013g008070, Cara013g008150, Cara013g009080, Cara013g011060, Cara015g000050, Cara015g000650, Cara015g024810, Cara015g025130,…
GO:0000956	BP	e	nuclear-transcribed mRNA catabolic process	8/1677	64/33618	0.0139491	9	8	1	1	1	0.295704	Cara003g001150, Cara003g040690, Cara003g043280, Cara007g002240, Cara007g003860, Cara007g005530, Cara007g007320, Cara013g001490
GO:1902275	BP	e	regulation of chromatin organization	8/1677	64/33618	0.0139491	7	8	1	1	1	0.295704	Cara003g033970, Cara007g007170, Cara011g003420, Cara011g014090, Cara013g003700, Cara013g010910, Cara013g011310, Cara019g000410
GO:0034508	BP	e	centromere complex assembly	2/1677	4/33618	0.0139492	7	2	1	1	1	0.295704	Cara003g000490, Cara013g003520
GO:0046368	BP	e	GDP-L-fucose metabolic process	2/1677	4/33618	0.0139492	7	2	1	1	1	0.295704	Cara003g000330, Cara013g010950
GO:0033319	BP	e	UDP-D-xylose metabolic process	2/1677	4/33618	0.0139492	7	2	1	1	1	0.295704	Cara005g001970, Cara011g003770
GO:0006474	BP	e	N-terminal protein amino acid acetylation	2/1677	4/33618	0.0139492	9	2	1	1	1	0.295704	Cara003g043300, Cara007g003910
GO:1903798	BP	e	regulation of production of miRNAs involved in gene silencing by miRNA	2/1677	4/33618	0.0139492	9	2	1	1	1	0.295704	Cara003g001960, Cara013g008420
GO:0042350	BP	e	GDP-L-fucose biosynthetic process	2/1677	4/33618	0.0139492	8	2	1	1	1	0.295704	Cara003g000330, Cara013g010950
GO:0043903	BP	e	regulation of symbiosis, encompassing mutualism through parasitism	2/1677	4/33618	0.0139492	4	2	1	1	1	0.295704	Cara011g004480, Cara019g004040
GO:0018206	BP	e	peptidyl-methionine modification	2/1677	4/33618	0.0139492	8	2	1	1	1	0.295704	Cara007g003910, Cara007g004570
GO:0090357	BP	e	regulation of tryptophan metabolic process	2/1677	4/33618	0.0139492	7	2	1	1	1	0.295704	Cara003g034640, Cara007g003970
GO:0050792	BP	e	regulation of viral process	2/1677	4/33618	0.0139492	5	2	1	1	1	0.295704	Cara011g004480, Cara019g004040
GO:1901881	BP	e	positive regulation of protein depolymerization	2/1677	4/33618	0.0139492	7	2	1	1	1	0.295704	Cara005g002080, Cara007g007250
GO:0006617	BP	e	SRP-dependent cotranslational protein targeting to membrane, signal sequence recognition	2/1677	4/33618	0.0139492	6	2	1	1	1	0.295704	Cara007g004940, Cara011g006990
GO:0033320	BP	e	UDP-D-xylose biosynthetic process	2/1677	4/33618	0.0139492	8	2	1	1	1	0.295704	Cara005g001970, Cara011g003770
GO:0018023	BP	e	peptidyl-lysine trimethylation	2/1677	4/33618	0.0139492	10	2	1	1	1	0.295704	Cara013g001280, Cara013g011120
GO:0042759	BP	e	long-chain fatty acid biosynthetic process	2/1677	4/33618	0.0139492	9	2	1	1	1	0.295704	Cara003g034630, Cara013g001970
GO:0006651	BP	e	diacylglycerol biosynthetic process	2/1677	4/33618	0.0139492	8	2	1	1	1	0.295704	Cara011g004320, Cara015g000300
GO:0051788	BP	e	response to misfolded protein	2/1677	4/33618	0.0139492	5	2	1	1	1	0.295704	Cara013g011400, Cara015g025960
GO:0034085	BP	e	establishment of sister chromatid cohesion	2/1677	4/33618	0.0139492	3	2	1	1	1	0.295704	Cara007g003480, Cara013g003520
GO:0007623	BP	e	circadian rhythm	10/1677	90/33618	0.0141828	2	10	1	1	1	0.295704	Cara003g031090, Cara005g000640, Cara005g001930, Cara005g004260, Cara011g004050, Cara011g004130, Cara011g013270, Cara013g003490, Cara013g008020, Cara013g011450
GO:0042327	BP	e	positive regulation of phosphorylation	7/1677	52/33618	0.0142428	8	7	1	1	1	0.295704	Cara005g003950, Cara007g007290, Cara011g013750, Cara013g001630, Cara013g003570, Cara015g026300, Cara019g004040
GO:0001934	BP	e	positive regulation of protein phosphorylation	7/1677	52/33618	0.0142428	9	7	1	1	1	0.295704	Cara005g003950, Cara007g007290, Cara011g013750, Cara013g001630, Cara013g003570, Cara015g026300, Cara019g004040
GO:0051649	BP	e	establishment of localization in cell	44/1677	609/33618	0.0142546	3	44	1	1	1	0.295704	Cara003g000260, Cara003g034160, Cara003g043640, Cara003g043660, Cara003g043720, Cara005g000120, Cara005g000310, Cara005g000390, Cara005g004380, Cara007g001440, Cara007g001860, Cara007g001930, Cara007g002110, Cara007g002170, Cara007g002450, Cara007g003690, Cara007g003800, Cara007g003820, Cara007g003840, Cara007g004220, Cara007g004680, Cara007g004940, Cara007g005420, Cara007g005500, Cara007g006960,…
GO:0007389	BP	e	pattern specification process	17/1677	180/33618	0.0142699	2	17	1	1	1	0.295704	Cara003g034280, Cara003g040630, Cara003g040640, Cara003g040650, Cara003g040670, Cara007g002450, Cara007g004540, Cara007g004550, Cara007g005140, Cara007g007030, Cara007g007190, Cara011g013750, Cara013g002880, Cara013g003900, Cara013g008180, Cara013g009220, Cara013g011460
GO:0072525	BP	e	pyridine-containing compound biosynthetic process	9/1677	77/33618	0.014304	5	9	1	1	1	0.295704	Cara003g000390, Cara007g001870, Cara007g003540, Cara007g006910, Cara007g008770, Cara013g001680, Cara013g007750, Cara015g026060, Cara019g004570
GO:1902600	BP	e	proton transmembrane transport	9/1677	77/33618	0.014304	8	9	1	1	1	0.295704	Cara007g002390, Cara007g002400, Cara007g004060, Cara007g004220, Cara007g005380, Cara011g004560, Cara013g002560, Cara013g002710, Cara015g025160
GO:0031985	CC	e	Golgi cisterna	2/1677	6/33618	0.0326186	6	2	1	1	1	0.295716	Cara007g007120, Cara013g004130
GO:0031224	CC	e	intrinsic component of membrane	113/1677	1867/33618	0.0327944	2	113	1	1	1	0.295716	Cara001g018160, Cara003g000290, Cara003g001070, Cara003g030980, Cara003g031000, Cara003g031190, Cara003g031200, Cara003g034130, Cara003g034230, Cara003g034400, Cara003g043350, Cara005g000210, Cara005g000320, Cara005g000460, Cara005g000670, Cara005g001820, Cara005g001860, Cara005g001980, Cara005g002050, Cara005g003970, Cara007g001510, Cara007g001520, Cara007g001860, Cara007g002190, Cara007g003620,…
GO:0031410	CC	e	cytoplasmic vesicle	31/1677	425/33618	0.0328233	5	31	1	1	1	0.295716	Cara003g000260, Cara003g031130, Cara003g034600, Cara003g043660, Cara005g001970, Cara007g001440, Cara007g002190, Cara007g002450, Cara007g003690, Cara007g004010, Cara007g006720, Cara007g007110, Cara011g001190, Cara011g003770, Cara011g014400, Cara013g002410, Cara013g002700, Cara013g004280, Cara013g004450, Cara013g007280, Cara013g007290, Cara013g011520, Cara015g000050, Cara015g025090, Cara015g025540,…
GO:0006364	BP	e	rRNA processing	18/1677	201/33618	0.0144017	9	18	1	1	1	0.296621	Cara001g018170, Cara003g034430, Cara003g040630, Cara003g040640, Cara003g043700, Cara005g004400, Cara007g002240, Cara007g004080, Cara007g004090, Cara007g004240, Cara007g004310, Cara007g005500, Cara007g008840, Cara013g001230, Cara013g001400, Cara013g001490, Cara013g001710, Cara013g004250
GO:0019538	BP	e	protein metabolic process	223/1677	3832/33618	0.0144563	4	223	1	1	1	0.296648	Cara001g018190, Cara003g000270, Cara003g000320, Cara003g000590, Cara003g001050, Cara003g030880, Cara003g031080, Cara003g031130, Cara003g031230, Cara003g033720, Cara003g034170, Cara003g034400, Cara003g034430, Cara003g034480, Cara003g034500, Cara003g034560, Cara003g034600, Cara003g034650, Cara003g034790, Cara003g040630, Cara003g040640, Cara003g043300, Cara003g043350, Cara003g043420, Cara003g043540,…
GO:0006308	BP	e	DNA catabolic process	3/1677	11/33618	0.015122	7	3	1	1	1	0.30691	Cara011g004090, Cara013g008090, Cara015g024790
GO:0071265	BP	e	L-methionine biosynthetic process	3/1677	11/33618	0.015122	11	3	1	1	1	0.30691	Cara003g034080, Cara011g014360, Cara015g026370
GO:0005982	BP	e	starch metabolic process	8/1677	65/33618	0.0152318	7	8	1	1	1	0.308012	Cara007g003790, Cara013g001650, Cara013g003070, Cara013g003790, Cara013g008070, Cara013g008150, Cara013g009080, Cara015g026040
GO:0001101	BP	e	response to acid chemical	75/1677	1141/33618	0.015287	3	75	1	1	1	0.308012	Cara003g001020, Cara003g001170, Cara003g034170, Cara003g034400, Cara003g034570, Cara003g040650, Cara003g040670, Cara005g000250, Cara005g000430, Cara005g000590, Cara005g000630, Cara005g002080, Cara005g002130, Cara005g003990, Cara007g001550, Cara007g001980, Cara007g003610, Cara007g003910, Cara007g004000, Cara007g004300, Cara007g005170, Cara007g007190, Cara007g007290, Cara007g008820, Cara007g008850,…
GO:1901607	BP	e	alpha-amino acid biosynthetic process	19/1677	210/33618	0.0153838	8	19	1	1	1	0.308464	Cara003g001970, Cara003g034080, Cara003g034210, Cara005g004280, Cara005g004360, Cara007g002440, Cara007g003550, Cara007g005170, Cara007g005280, Cara007g006730, Cara011g003570, Cara011g003690, Cara011g014360, Cara013g001430, Cara013g003210, Cara013g007230, Cara013g008020, Cara015g026370, Cara019g000570
GO:0015988	BP	e	energy coupled proton transmembrane transport, against electrochemical gradient	5/1677	30/33618	0.015446	9	5	1	1	1	0.308464	Cara007g002390, Cara007g002400, Cara007g004060, Cara013g002710, Cara015g025160
GO:0034599	BP	e	cellular response to oxidative stress	9/1677	78/33618	0.0154759	4	9	1	1	1	0.308464	Cara003g034080, Cara005g000430, Cara011g004180, Cara011g013100, Cara011g014360, Cara013g001420, Cara013g001970, Cara013g008750, Cara013g011480
GO:0016072	BP	e	rRNA metabolic process	19/1677	211/33618	0.0156019	8	19	1	1	1	0.309809	Cara001g018170, Cara003g001150, Cara003g034430, Cara003g040630, Cara003g040640, Cara003g043700, Cara005g004400, Cara007g002240, Cara007g004080, Cara007g004090, Cara007g004240, Cara007g004310, Cara007g005500, Cara007g008840, Cara013g001230, Cara013g001400, Cara013g001490, Cara013g001710, Cara013g004250
GO:0022904	BP	e	respiratory electron transport chain	7/1677	53/33618	0.0157236	5	7	1	1	1	0.309809	Cara003g030970, Cara005g000130, Cara007g002390, Cara007g002400, Cara007g004220, Cara007g004850, Cara013g003540
GO:0010267	BP	e	production of ta-siRNAs involved in RNA interference	4/1677	20/33618	0.0157458	11	4	1	1	1	0.309809	Cara007g007190, Cara011g013620, Cara013g008180, Cara015g000250
GO:0006733	BP	e	oxidoreduction coenzyme metabolic process	12/1677	116/33618	0.0157662	5	12	1	1	1	0.309809	Cara003g043400, Cara003g043690, Cara007g001870, Cara007g006910, Cara007g008770, Cara011g013660, Cara013g001410, Cara013g001680, Cara013g007750, Cara015g025130, Cara015g026060, Cara019g004570
GO:0090407	BP	e	organophosphate biosynthetic process	29/1677	370/33618	0.0158424	5	29	1	1	1	0.310209	Cara003g000330, Cara003g031040, Cara005g000040, Cara007g001870, Cara007g003540, Cara007g004220, Cara007g004900, Cara007g005060, Cara007g006910, Cara007g007040, Cara007g008770, Cara011g003820, Cara011g004790, Cara011g013850, Cara013g001680, Cara013g002060, Cara013g002550, Cara013g003530, Cara013g007750, Cara013g009230, Cara015g000300, Cara015g024750, Cara015g025160, Cara015g025690, Cara015g026060,…
GO:0055085	BP	e	transmembrane transport	58/1677	844/33618	0.015903	4	58	1	1	1	0.310303	Cara003g001070, Cara003g001920, Cara003g034160, Cara003g043630, Cara005g000120, Cara005g000460, Cara005g000470, Cara005g001860, Cara005g001870, Cara005g001930, Cara005g002130, Cara007g001720, Cara007g001860, Cara007g002110, Cara007g002340, Cara007g002390, Cara007g002400, Cara007g003810, Cara007g004000, Cara007g004020, Cara007g004060, Cara007g004220, Cara007g005150, Cara007g005380, Cara007g007030,…
GO:0030660	CC	e	Golgi-associated vesicle membrane	3/1677	15/33618	0.0359511	5	3	1	1	1	0.315387	Cara005g000310, Cara007g001930, Cara015g024580
GO:0019866	CC	e	organelle inner membrane	15/1677	175/33618	0.0359881	3	15	1	1	1	0.315387	Cara003g001120, Cara003g034160, Cara003g043690, Cara005g000470, Cara007g001720, Cara007g001860, Cara007g003550, Cara011g004320, Cara011g013900, Cara013g003540, Cara013g004070, Cara013g010800, Cara015g025590, Cara015g025810, Cara019g000390
GO:0098798	CC	e	mitochondrial protein complex	15/1677	175/33618	0.0359881	5	15	1	1	1	0.315387	Cara003g030970, Cara003g040630, Cara003g040640, Cara005g000570, Cara005g001980, Cara007g001860, Cara007g002390, Cara007g002400, Cara007g004220, Cara007g007550, Cara013g003540, Cara013g004380, Cara013g007220, Cara015g025160, Cara019g002170
GO:0044451	CC	e	nucleoplasm part	24/1677	314/33618	0.0364162	5	24	1	1	1	0.316263	Cara003g000300, Cara003g001050, Cara003g033970, Cara003g034280, Cara003g040660, Cara003g043420, Cara007g004360, Cara007g007190, Cara007g007390, Cara011g013780, Cara011g013820, Cara011g014070, Cara011g014080, Cara011g014090, Cara013g001280, Cara013g002660, Cara013g007300, Cara013g007760, Cara013g008180, Cara013g008420, Cara013g011120, Cara013g011160, Cara015g026240, Cara015g026400
GO:0031226	CC	e	intrinsic component of plasma membrane	22/1677	280/33618	0.036967	3	22	1	1	1	0.31818	Cara001g018160, Cara003g031200, Cara005g000460, Cara005g001820, Cara011g003930, Cara011g014160, Cara013g001540, Cara013g003350, Cara013g003360, Cara013g004080, Cara013g004090, Cara013g008640, Cara013g008830, Cara013g011360, Cara015g000180, Cara015g022940, Cara015g022950, Cara015g024870, Cara015g025820, Cara015g026000, Cara015g026230, Cara015g026250
GO:0032787	BP	e	monocarboxylic acid metabolic process	37/1677	499/33618	0.0166912	6	37	1	1	1	0.324545	Cara003g001020, Cara003g031150, Cara003g031240, Cara003g034560, Cara003g034620, Cara003g034630, Cara003g044090, Cara005g000040, Cara005g001850, Cara005g001920, Cara007g001550, Cara007g001870, Cara007g002160, Cara007g004270, Cara007g004840, Cara007g005170, Cara007g006910, Cara007g007280, Cara007g008770, Cara007g008890, Cara011g014170, Cara013g001750, Cara013g001970, Cara013g003000, Cara013g003980,…
GO:0032993	CC	e	protein-DNA complex	4/1677	26/33618	0.0383986	2	4	1	1	1	0.327554	Cara007g004360, Cara007g006980, Cara007g007170, Cara013g010910
GO:0009579	CC	e	thylakoid	30/1677	410/33618	0.0387356	3	30	1	1	1	0.327554	Cara003g031230, Cara003g031240, Cara003g040630, Cara003g040640, Cara005g000060, Cara005g000100, Cara005g000600, Cara005g002080, Cara007g003790, Cara007g004840, Cara007g004850, Cara007g008920, Cara011g004020, Cara011g006890, Cara013g001410, Cara013g001560, Cara013g001660, Cara013g001750, Cara013g001810, Cara013g002030, Cara013g002960, Cara013g007770, Cara013g008020, Cara013g008370, Cara013g011280,…
GO:0016887	MF	e	ATPase activity	48/1677	631/33618	0.00401566	7	48	1	1	1	0.334037	Cara003g000290, Cara003g001960, Cara003g043710, Cara005g000410, Cara005g001890, Cara005g002100, Cara005g002130, Cara005g004210, Cara007g001920, Cara007g002240, Cara007g002340, Cara007g003480, Cara007g003740, Cara007g003980, Cara007g004000, Cara007g004060, Cara007g005380, Cara007g007590, Cara011g003160, Cara011g003680, Cara011g004090, Cara011g004220, Cara011g004300, Cara011g004560, Cara011g006960,…
GO:0015116	MF	e	sulfate transmembrane transporter activity	4/1677	14/33618	0.00412816	6	4	1	1	1	0.334037	Cara003g031190, Cara007g003810, Cara007g004020, Cara019g000390
GO:0090696	BP	e	post-embryonic plant organ development	7/1677	54/33618	0.0173103	4	7	1	1	1	0.334245	Cara005g002080, Cara007g007040, Cara007g007340, Cara013g002880, Cara013g011400, Cara015g025960, Cara019g004110
GO:0048528	BP	e	post-embryonic root development	7/1677	54/33618	0.0173103	5	7	1	1	1	0.334245	Cara005g002080, Cara007g007040, Cara007g007340, Cara013g002880, Cara013g011400, Cara015g025960, Cara019g004110
GO:0034641	BP	e	cellular nitrogen compound metabolic process	279/1677	4911/33618	0.0174454	3	279	1	1	1	0.335688	Cara001g018170, Cara003g000280, Cara003g000300, Cara003g000330, Cara003g000350, Cara003g000370, Cara003g000390, Cara003g000570, Cara003g001150, Cara003g001170, Cara003g001960, Cara003g001970, Cara003g002010, Cara003g030890, Cara003g031060, Cara003g031070, Cara003g033720, Cara003g033860, Cara003g033970, Cara003g034060, Cara003g034110, Cara003g034260, Cara003g034280, Cara003g034430, Cara003g034470,…
GO:0005768	CC	e	endosome	28/1677	378/33618	0.0419425	6	28	1	1	1	0.336527	Cara003g000260, Cara003g031130, Cara003g034600, Cara003g043660, Cara005g001970, Cara007g001440, Cara007g002190, Cara007g002450, Cara007g003690, Cara007g004010, Cara007g007110, Cara011g003770, Cara011g014400, Cara013g002410, Cara013g004280, Cara013g004450, Cara013g007280, Cara013g007290, Cara013g011520, Cara015g000050, Cara015g025090, Cara015g025540, Cara015g025890, Cara015g026330, Cara015g026520,…
GO:0000793	CC	e	condensed chromosome	3/1677	16/33618	0.0426481	6	3	1	1	1	0.336527	Cara005g001770, Cara013g009220, Cara015g025340
GO:0097708	CC	e	intracellular vesicle	31/1677	427/33618	0.0427595	4	31	1	1	1	0.336527	Cara003g000260, Cara003g031130, Cara003g034600, Cara003g043660, Cara005g001970, Cara007g001440, Cara007g002190, Cara007g002450, Cara007g003690, Cara007g004010, Cara007g006720, Cara007g007110, Cara011g001190, Cara011g003770, Cara011g014400, Cara013g002410, Cara013g002700, Cara013g004280, Cara013g004450, Cara013g007280, Cara013g007290, Cara013g011520, Cara015g000050, Cara015g025090, Cara015g025540,…
GO:0010005	CC	e	cortical microtubule, transverse to long axis	2/1677	7/33618	0.0441753	9	2	1	1	1	0.336527	Cara013g003990, Cara015g024630
GO:0000812	CC	e	Swr1 complex	2/1677	7/33618	0.0441753	8	2	1	1	1	0.336527	Cara013g007300, Cara013g011310
GO:0000778	CC	e	condensed nuclear chromosome kinetochore	2/1677	7/33618	0.0441753	7	2	1	1	1	0.336527	Cara003g000490, Cara007g003890
GO:0005856	CC	e	cytoskeleton	6/1677	53/33618	0.0475956	5	6	1	1	1	0.336527	Cara003g030960, Cara007g007060, Cara007g007250, Cara013g011530, Cara015g025300, Cara019g002230
GO:0016020	CC	e	membrane	327/1677	5951/33618	0.0489618	1	327	1	1	1	0.336527	Cara001g018190, Cara003g000270, Cara003g000470, Cara003g000590, Cara003g001120, Cara003g001920, Cara003g030880, Cara003g030900, Cara003g030930, Cara003g030960, Cara003g030980, Cara003g031000, Cara003g031040, Cara003g031080, Cara003g031090, Cara003g031130, Cara003g031200, Cara003g031230, Cara003g031240, Cara003g031250, Cara003g033760, Cara003g034160, Cara003g034170, Cara003g034210, Cara003g034230,…
GO:0097196	CC	e	Shu complex	1/1677	1/33618	0.049884	3	1	1	1	1	0.336527	Cara003g033860
GO:0031019	CC	e	mitochondrial mRNA editing complex	1/1677	1/33618	0.049884	6	1	1	1	1	0.336527	Cara013g004380
GO:0000800	CC	e	lateral element	1/1677	1/33618	0.049884	6	1	1	1	1	0.336527	Cara011g001190
GO:0005751	CC	e	mitochondrial respiratory chain complex IV	1/1677	1/33618	0.049884	7	1	1	1	1	0.336527	Cara007g004220
GO:0033106	CC	e	cis-Golgi network membrane	1/1677	1/33618	0.049884	5	1	1	1	1	0.336527	Cara015g025560
GO:0042643	CC	e	actomyosin, actin portion	1/1677	1/33618	0.049884	7	1	1	1	1	0.336527	Cara007g007250
GO:0033593	CC	e	BRCA2-MAGE-D1 complex	1/1677	1/33618	0.049884	3	1	1	1	1	0.336527	Cara011g001190
GO:0000444	CC	e	MIS12/MIND type complex	1/1677	1/33618	0.049884	5	1	1	1	1	0.336527	Cara007g008790
GO:1905202	CC	e	methylcrotonoyl-CoA carboxylase complex	1/1677	1/33618	0.049884	3	1	1	1	1	0.336527	Cara003g034550
GO:0031511	CC	e	Mis6-Sim4 complex	1/1677	1/33618	0.049884	5	1	1	1	1	0.336527	Cara003g000490
GO:0030141	CC	e	secretory granule	1/1677	1/33618	0.049884	7	1	1	1	1	0.336527	Cara011g001190
GO:0000818	CC	e	nuclear MIS12/MIND complex	1/1677	1/33618	0.049884	6	1	1	1	1	0.336527	Cara007g008790
GO:0090694	CC	e	Scc2-Scc4 cohesin loading complex	1/1677	1/33618	0.049884	6	1	1	1	1	0.336527	Cara013g003520
GO:0010009	CC	e	cytoplasmic side of endosome membrane	1/1677	1/33618	0.049884	6	1	1	1	1	0.336527	Cara003g043660
GO:0070390	CC	e	transcription export complex 2	1/1677	1/33618	0.049884	5	1	1	1	1	0.336527	Cara011g013200
GO:0070985	CC	e	TFIIK complex	1/1677	1/33618	0.049884	7	1	1	1	1	0.336527	Cara007g007390
GO:0045277	CC	e	respiratory chain complex IV	1/1677	1/33618	0.049884	4	1	1	1	1	0.336527	Cara007g004220
GO:0009840	CC	e	chloroplastic endopeptidase Clp complex	3/1677	17/33618	0.0499205	6	3	1	1	1	0.336527	Cara005g000080, Cara005g000090, Cara013g008370
GO:0000311	CC	e	plastid large ribosomal subunit	3/1677	17/33618	0.0499205	7	3	1	1	1	0.336527	Cara005g000070, Cara005g000110, Cara013g001560
GO:0030662	CC	e	coated vesicle membrane	3/1677	17/33618	0.0499205	6	3	1	1	1	0.336527	Cara005g000310, Cara007g001930, Cara015g024580
GO:0009368	CC	e	endopeptidase Clp complex	3/1677	17/33618	0.0499205	3	3	1	1	1	0.336527	Cara005g000080, Cara005g000090, Cara013g008370
GO:0010053	BP	e	root epidermal cell differentiation	5/1677	31/33618	0.0176787	5	5	1	1	1	0.337839	Cara003g030960, Cara003g043710, Cara007g001540, Cara007g002170, Cara011g004680
GO:0000470	BP	e	maturation of LSU-rRNA	5/1677	31/33618	0.0176787	10	5	1	1	1	0.337839	Cara003g043700, Cara007g004080, Cara007g004090, Cara007g008840, Cara013g001230
GO:0009636	BP	e	response to toxic substance	15/1677	162/33618	0.0181714	3	15	1	1	1	0.346066	Cara003g001020, Cara003g001120, Cara003g034100, Cara003g040650, Cara003g040670, Cara005g000100, Cara005g004210, Cara007g004070, Cara007g004740, Cara007g005060, Cara011g004030, Cara013g008900, Cara013g009270, Cara013g009280, Cara013g011100
GO:0006563	BP	e	L-serine metabolic process	4/1677	21/33618	0.0186988	9	4	1	1	1	0.35264	Cara003g001970, Cara003g034210, Cara005g004360, Cara013g008020
GO:0019400	BP	e	alditol metabolic process	4/1677	21/33618	0.0186988	6	4	1	1	1	0.35264	Cara003g043690, Cara007g005060, Cara011g013600, Cara013g001320
GO:0032501	BP	e	multicellular organismal process	131/1677	2158/33618	0.0187068	1	131	1	1	1	0.35264	Cara003g000370, Cara003g001020, Cara003g001050, Cara003g001960, Cara003g030960, Cara003g031070, Cara003g034140, Cara003g034210, Cara003g034280, Cara003g034470, Cara003g040620, Cara003g040630, Cara003g040640, Cara003g040650, Cara003g040660, Cara003g040670, Cara003g043260, Cara003g043280, Cara003g043520, Cara003g043720, Cara003g043750, Cara005g000350, Cara005g000430, Cara005g000610, Cara005g002080,…
GO:0044267	BP	e	cellular protein metabolic process	188/1677	3208/33618	0.0189719	5	188	1	1	1	0.354933	Cara003g000270, Cara003g000320, Cara003g001050, Cara003g030880, Cara003g031080, Cara003g031130, Cara003g031230, Cara003g033720, Cara003g034170, Cara003g034430, Cara003g034480, Cara003g034500, Cara003g034560, Cara003g034600, Cara003g034650, Cara003g040630, Cara003g040640, Cara003g043300, Cara003g043350, Cara003g043420, Cara003g043580, Cara003g043640, Cara003g043660, Cara003g043670, Cara003g043700,…
GO:0043085	BP	e	positive regulation of catalytic activity	12/1677	120/33618	0.0189723	4	12	1	1	1	0.354933	Cara003g034400, Cara003g034540, Cara005g001890, Cara005g003950, Cara007g003900, Cara011g004290, Cara011g013750, Cara013g001630, Cara013g003080, Cara013g003570, Cara015g026300, Cara019g004040
GO:0006139	BP	e	nucleobase-containing compound metabolic process	227/1677	3935/33618	0.0193106	4	227	1	1	1	0.356765	Cara001g018170, Cara003g000280, Cara003g000300, Cara003g000330, Cara003g000370, Cara003g000570, Cara003g001150, Cara003g001170, Cara003g001960, Cara003g002010, Cara003g030890, Cara003g031060, Cara003g031070, Cara003g033860, Cara003g033970, Cara003g034060, Cara003g034110, Cara003g034280, Cara003g034430, Cara003g034470, Cara003g034560, Cara003g034570, Cara003g034610, Cara003g034640, Cara003g034700,…
GO:0009070	BP	e	serine family amino acid biosynthetic process	5/1677	32/33618	0.0201145	9	5	1	1	1	0.370387	Cara003g001970, Cara003g034210, Cara005g004360, Cara013g008020, Cara015g026370
GO:0080090	BP	e	regulation of primary metabolic process	158/1677	2657/33618	0.020192	4	158	1	1	1	0.370586	Cara003g000300, Cara003g000350, Cara003g000370, Cara003g000570, Cara003g001170, Cara003g001930, Cara003g001960, Cara003g029710, Cara003g030880, Cara003g031070, Cara003g031100, Cara003g031350, Cara003g033970, Cara003g033980, Cara003g034000, Cara003g034050, Cara003g034470, Cara003g034570, Cara003g034640, Cara003g040590, Cara003g040610, Cara003g040650, Cara003g040670, Cara003g040690, Cara003g043420,…
GO:0051128	BP	e	regulation of cellular component organization	28/1677	362/33618	0.0206552	4	28	1	1	1	0.375458	Cara003g033970, Cara003g033980, Cara003g040650, Cara003g040670, Cara003g043710, Cara005g002080, Cara007g001690, Cara007g003740, Cara007g003960, Cara007g006980, Cara007g007170, Cara007g007250, Cara011g001190, Cara011g003250, Cara011g003420, Cara011g014090, Cara013g001820, Cara013g003520, Cara013g003570, Cara013g003700, Cara013g003960, Cara013g004040, Cara013g008000, Cara013g010910, Cara013g011310,…
GO:0048731	BP	e	system development	24/1677	294/33618	0.0207774	3	24	1	1	1	0.375458	Cara003g031070, Cara003g034640, Cara003g040650, Cara003g040670, Cara005g004320, Cara007g002270, Cara007g007030, Cara007g007290, Cara007g007480, Cara011g004120, Cara011g004680, Cara011g013820, Cara011g014090, Cara013g001280, Cara013g001980, Cara013g004160, Cara013g004170, Cara013g007330, Cara013g009220, Cara013g011310, Cara015g022800, Cara015g025960, Cara019g000440, Cara019g004040
GO:0009640	BP	e	photomorphogenesis	7/1677	56/33618	0.0208158	6	7	1	1	1	0.375458	Cara003g001020, Cara003g001050, Cara007g007030, Cara013g002880, Cara013g004240, Cara015g000040, Cara015g022800
GO:0031401	BP	e	positive regulation of protein modification process	9/1677	82/33618	0.0208748	8	9	1	1	1	0.375458	Cara003g033970, Cara005g003950, Cara007g007290, Cara011g013750, Cara013g001630, Cara013g003080, Cara013g003570, Cara015g026300, Cara019g004040
GO:0009891	BP	e	positive regulation of biosynthetic process	36/1677	490/33618	0.0209016	5	36	1	1	1	0.375458	Cara003g029710, Cara003g033970, Cara003g034570, Cara003g040670, Cara007g001540, Cara007g007170, Cara007g007390, Cara011g001190, Cara011g003550, Cara011g004050, Cara011g004890, Cara011g013270, Cara011g013820, Cara011g014080, Cara011g014090, Cara013g001820, Cara013g002010, Cara013g002550, Cara013g002670, Cara013g003520, Cara013g003700, Cara013g004160, Cara013g004170, Cara013g010910, Cara015g000040,…
GO:0009117	BP	e	nucleotide metabolic process	24/1677	295/33618	0.0210172	7	24	1	1	1	0.375458	Cara003g000330, Cara003g034560, Cara003g043400, Cara003g043690, Cara005g000040, Cara007g001870, Cara007g004220, Cara007g004900, Cara007g006910, Cara007g008770, Cara011g001420, Cara011g004790, Cara011g013190, Cara013g001410, Cara013g001680, Cara013g001790, Cara013g003530, Cara013g007750, Cara015g025130, Cara015g025160, Cara015g025690, Cara015g026060, Cara019g004090, Cara019g004570
GO:0033036	BP	e	macromolecule localization	51/1677	745/33618	0.0215287	2	51	1	1	1	0.375458	Cara003g000260, Cara003g002000, Cara003g031250, Cara003g034160, Cara003g043640, Cara003g043660, Cara003g043680, Cara003g043720, Cara005g000120, Cara005g000310, Cara005g000390, Cara005g000440, Cara005g004380, Cara007g001860, Cara007g001930, Cara007g002110, Cara007g002190, Cara007g002450, Cara007g003640, Cara007g003690, Cara007g003800, Cara007g003820, Cara007g003840, Cara007g004680, Cara007g004940,…
GO:0051246	BP	e	regulation of protein metabolic process	31/1677	410/33618	0.0217504	5	31	1	1	1	0.375458	Cara003g031100, Cara003g031350, Cara003g033970, Cara003g033980, Cara003g043540, Cara003g043610, Cara005g000610, Cara005g003950, Cara007g002370, Cara007g003670, Cara007g003860, Cara007g003960, Cara007g005530, Cara007g007290, Cara011g013750, Cara011g014090, Cara013g001630, Cara013g001820, Cara013g002530, Cara013g003080, Cara013g003140, Cara013g003570, Cara013g003700, Cara013g008440, Cara013g008600,…
GO:0010629	BP	e	negative regulation of gene expression	31/1677	410/33618	0.0217504	6	31	1	1	1	0.375458	Cara003g000370, Cara003g000570, Cara003g001150, Cara003g031100, Cara003g040650, Cara003g040670, Cara003g040690, Cara003g043280, Cara007g002240, Cara007g003730, Cara007g003860, Cara007g003920, Cara007g005140, Cara007g005520, Cara007g005530, Cara007g007320, Cara011g003150, Cara011g004130, Cara011g013620, Cara011g013820, Cara013g001400, Cara013g001490, Cara013g001820, Cara013g003910, Cara013g008420,…
GO:0035556	BP	e	intracellular signal transduction	36/1677	494/33618	0.021853	5	36	1	1	1	0.375458	Cara003g000260, Cara003g000320, Cara003g033990, Cara003g034640, Cara003g043660, Cara005g000250, Cara005g003950, Cara005g004260, Cara007g001450, Cara007g001530, Cara007g003460, Cara007g003690, Cara007g004830, Cara007g004950, Cara007g005290, Cara007g006810, Cara007g007110, Cara007g007180, Cara011g004130, Cara011g004680, Cara011g013200, Cara011g013750, Cara013g001630, Cara013g002670, Cara013g003470,…
GO:0000184	BP	e	nuclear-transcribed mRNA catabolic process, nonsense-mediated decay	4/1677	22/33618	0.0219723	10	4	1	1	1	0.375458	Cara003g040690, Cara007g002240, Cara007g003860, Cara013g001490
GO:0006890	BP	e	retrograde vesicle-mediated transport, Golgi to ER	4/1677	22/33618	0.0219723	6	4	1	1	1	0.375458	Cara007g001930, Cara007g003800, Cara007g003820, Cara007g004680
GO:0015931	BP	e	nucleobase-containing compound transport	11/1677	107/33618	0.0220344	5	11	1	1	1	0.375458	Cara003g001070, Cara003g031140, Cara007g003840, Cara007g003860, Cara007g005420, Cara007g005500, Cara011g004010, Cara011g013200, Cara011g013620, Cara015g025420, Cara015g026560
GO:0016052	BP	e	carbohydrate catabolic process	22/1677	266/33618	0.0221273	4	22	1	1	1	0.375458	Cara003g031120, Cara003g043690, Cara005g000640, Cara007g001870, Cara007g002420, Cara007g005060, Cara007g006910, Cara007g006950, Cara007g008770, Cara013g001650, Cara013g003620, Cara013g003790, Cara013g007750, Cara013g007910, Cara013g007980, Cara013g011060, Cara015g024810, Cara015g025550, Cara015g026040, Cara015g026080, Cara015g026510, Cara019g004570
GO:0046824	BP	e	positive regulation of nucleocytoplasmic transport	2/1677	5/33618	0.0224829	7	2	1	1	1	0.375458	Cara011g004540, Cara013g001300
GO:1900180	BP	e	regulation of protein localization to nucleus	2/1677	5/33618	0.0224829	6	2	1	1	1	0.375458	Cara011g004540, Cara015g025300
GO:0051315	BP	e	attachment of mitotic spindle microtubules to kinetochore	2/1677	5/33618	0.0224829	4	2	1	1	1	0.375458	Cara007g003890, Cara015g025420
GO:0010581	BP	e	regulation of starch biosynthetic process	2/1677	5/33618	0.0224829	9	2	1	1	1	0.375458	Cara007g003790, Cara013g008070
GO:0006656	BP	e	phosphatidylcholine biosynthetic process	2/1677	5/33618	0.0224829	8	2	1	1	1	0.375458	Cara007g007040, Cara011g013850
GO:0031054	BP	e	pre-miRNA processing	2/1677	5/33618	0.0224829	9	2	1	1	1	0.375458	Cara007g007190, Cara013g008180
GO:0010589	BP	e	leaf proximal/distal pattern formation	2/1677	5/33618	0.0224829	5	2	1	1	1	0.375458	Cara007g007190, Cara013g008180
GO:0009957	BP	e	epidermal cell fate specification	2/1677	5/33618	0.0224829	4	2	1	1	1	0.375458	Cara011g004090, Cara011g004140
GO:0042732	BP	e	D-xylose metabolic process	2/1677	5/33618	0.0224829	6	2	1	1	1	0.375458	Cara005g001970, Cara011g003770
GO:0034486	BP	e	vacuolar transmembrane transport	2/1677	5/33618	0.0224829	5	2	1	1	1	0.375458	Cara005g001930, Cara007g004020
GO:0042306	BP	e	regulation of protein import into nucleus	2/1677	5/33618	0.0224829	8	2	1	1	1	0.375458	Cara011g004540, Cara015g025300
GO:0035279	BP	e	mRNA cleavage involved in gene silencing by miRNA	2/1677	5/33618	0.0224829	10	2	1	1	1	0.375458	Cara007g007190, Cara013g008180
GO:0015714	BP	e	phosphoenolpyruvate transport	2/1677	5/33618	0.0224829	9	2	1	1	1	0.375458	Cara013g001470, Cara013g001480
GO:0010338	BP	e	leaf formation	2/1677	5/33618	0.0224829	4	2	1	1	1	0.375458	Cara007g007030, Cara013g009220
GO:0043243	BP	e	positive regulation of protein complex disassembly	2/1677	5/33618	0.0224829	6	2	1	1	1	0.375458	Cara005g002080, Cara007g007250
GO:0098795	BP	e	mRNA cleavage involved in gene silencing	2/1677	5/33618	0.0224829	9	2	1	1	1	0.375458	Cara007g007190, Cara013g008180
GO:0009225	BP	e	nucleotide-sugar metabolic process	7/1677	57/33618	0.0227412	6	7	1	1	1	0.378204	Cara003g000330, Cara005g001970, Cara011g003770, Cara013g003580, Cara013g004130, Cara013g008900, Cara013g010950
GO:0048367	BP	e	shoot system development	22/1677	268/33618	0.0228043	4	22	1	1	1	0.378204	Cara003g031070, Cara003g040650, Cara003g040670, Cara005g004320, Cara007g002270, Cara007g007030, Cara007g007290, Cara007g007480, Cara011g004120, Cara011g013820, Cara011g014090, Cara013g001280, Cara013g001980, Cara013g004160, Cara013g004170, Cara013g007330, Cara013g009220, Cara013g011310, Cara015g022800, Cara015g025960, Cara019g000440, Cara019g004040
GO:0006753	BP	e	nucleoside phosphate metabolic process	24/1677	301/33618	0.0229442	6	24	1	1	1	0.378204	Cara003g000330, Cara003g034560, Cara003g043400, Cara003g043690, Cara005g000040, Cara007g001870, Cara007g004220, Cara007g004900, Cara007g006910, Cara007g008770, Cara011g001420, Cara011g004790, Cara011g013190, Cara013g001410, Cara013g001680, Cara013g001790, Cara013g003530, Cara013g007750, Cara015g025130, Cara015g025160, Cara015g025690, Cara015g026060, Cara019g004090, Cara019g004570
GO:0000226	BP	e	microtubule cytoskeleton organization	11/1677	108/33618	0.0229874	5	11	1	1	1	0.378204	Cara005g002100, Cara005g003950, Cara007g003980, Cara007g007060, Cara013g002890, Cara013g003570, Cara013g003990, Cara013g004210, Cara015g024630, Cara015g024670, Cara019g000560
GO:0010605	BP	e	negative regulation of macromolecule metabolic process	37/1677	510/33618	0.0235225	5	37	1	1	1	0.385867	Cara003g000370, Cara003g000570, Cara003g001150, Cara003g031100, Cara003g040650, Cara003g040670, Cara003g040690, Cara003g043280, Cara003g043540, Cara007g002240, Cara007g003730, Cara007g003740, Cara007g003860, Cara007g003920, Cara007g005140, Cara007g005520, Cara007g005530, Cara007g006980, Cara007g007170, Cara007g007320, Cara011g003150, Cara011g004130, Cara011g013620, Cara011g013820, Cara013g001400,…
GO:0010035	BP	e	response to inorganic substance	67/1677	1025/33618	0.0237897	3	67	1	1	1	0.389102	Cara003g001020, Cara003g034080, Cara003g034170, Cara003g034400, Cara003g034440, Cara003g034570, Cara003g034700, Cara003g034790, Cara003g040630, Cara003g040640, Cara003g040650, Cara003g040670, Cara003g043400, Cara005g000360, Cara005g000430, Cara005g000570, Cara005g000590, Cara005g002080, Cara005g002130, Cara005g003990, Cara005g004210, Cara005g004360, Cara007g001610, Cara007g002110, Cara007g003910,…
GO:0043412	BP	e	macromolecule modification	180/1677	3080/33618	0.0239143	4	180	1	1	1	0.389805	Cara003g000270, Cara003g000280, Cara003g000320, Cara003g001050, Cara003g030880, Cara003g030890, Cara003g031080, Cara003g031130, Cara003g031230, Cara003g034110, Cara003g034170, Cara003g034480, Cara003g034500, Cara003g034560, Cara003g034600, Cara003g034610, Cara003g034650, Cara003g040660, Cara003g043300, Cara003g043350, Cara003g043420, Cara003g043520, Cara003g043580, Cara003g043640, Cara003g043660,…
GO:0043603	BP	e	cellular amide metabolic process	53/1677	778/33618	0.0239729	4	53	1	1	1	0.389805	Cara003g000350, Cara003g033720, Cara003g034430, Cara003g040630, Cara003g040640, Cara003g043700, Cara005g000040, Cara005g000070, Cara005g000110, Cara005g000260, Cara005g000450, Cara005g000600, Cara005g001830, Cara005g004300, Cara005g004330, Cara005g004340, Cara007g003470, Cara007g004080, Cara007g004090, Cara007g004570, Cara007g004650, Cara007g005310, Cara007g005500, Cara007g005550, Cara007g006930,…
GO:0051171	BP	e	regulation of nitrogen compound metabolic process	154/1677	2598/33618	0.0242785	4	154	1	1	1	0.393351	Cara003g000300, Cara003g000350, Cara003g000370, Cara003g000570, Cara003g001170, Cara003g001930, Cara003g001960, Cara003g029710, Cara003g030880, Cara003g031070, Cara003g031100, Cara003g031350, Cara003g033970, Cara003g033980, Cara003g034000, Cara003g034050, Cara003g034470, Cara003g034570, Cara003g034640, Cara003g040590, Cara003g040610, Cara003g040650, Cara003g040670, Cara003g040690, Cara003g043420,…
GO:0070507	BP	e	regulation of microtubule cytoskeleton organization	3/1677	13/33618	0.0243324	7	3	1	1	1	0.393351	Cara003g043710, Cara005g002080, Cara013g003570
GO:0022402	BP	e	cell cycle process	27/1677	348/33618	0.0247443	2	27	1	1	1	0.39837	Cara005g000410, Cara005g002070, Cara007g003480, Cara007g003890, Cara007g003960, Cara007g004980, Cara007g006720, Cara007g007590, Cara007g008790, Cara011g001190, Cara011g004090, Cara011g004220, Cara011g013420, Cara011g014020, Cara013g001360, Cara013g002490, Cara013g002700, Cara013g003030, Cara013g003520, Cara013g004210, Cara013g011510, Cara015g000050, Cara015g024670, Cara015g024790, Cara015g025420,…
GO:0019359	BP	e	nicotinamide nucleotide biosynthetic process	7/1677	58/33618	0.0247862	10	7	1	1	1	0.39837	Cara007g001870, Cara007g006910, Cara007g008770, Cara013g001680, Cara013g007750, Cara015g026060, Cara019g004570
GO:0005996	BP	e	monosaccharide metabolic process	13/1677	134/33618	0.0250289	4	13	1	1	1	0.399959	Cara005g000590, Cara005g001970, Cara007g004610, Cara007g006950, Cara011g003770, Cara011g014140, Cara013g004280, Cara013g008110, Cara013g008150, Cara013g008900, Cara013g011410, Cara015g025720, Cara019g004570
GO:0044093	BP	e	positive regulation of molecular function	13/1677	134/33618	0.0250289	3	13	1	1	1	0.399959	Cara003g034400, Cara003g034540, Cara005g001890, Cara005g003950, Cara007g003900, Cara011g004290, Cara011g013750, Cara013g001630, Cara013g003080, Cara013g003520, Cara013g003570, Cara015g026300, Cara019g004040
GO:0009086	BP	e	methionine biosynthetic process	4/1677	23/33618	0.0255741	10	4	1	1	1	0.404752	Cara003g034080, Cara011g014360, Cara013g003210, Cara015g026370
GO:0051261	BP	e	protein depolymerization	4/1677	23/33618	0.0255741	6	4	1	1	1	0.404752	Cara005g002100, Cara007g007250, Cara013g003570, Cara019g004800
GO:0060969	BP	e	negative regulation of gene silencing	4/1677	23/33618	0.0255741	7	4	1	1	1	0.404752	Cara001g018170, Cara007g007170, Cara013g010910, Cara019g000410
GO:0043624	BP	e	cellular protein complex disassembly	5/1677	34/33618	0.02562	5	5	1	1	1	0.404752	Cara005g002100, Cara007g007250, Cara007g007320, Cara013g003570, Cara019g004800
GO:0048523	BP	e	negative regulation of cellular process	44/1677	629/33618	0.0258779	4	44	1	1	1	0.406689	Cara001g018170, Cara003g000350, Cara003g000370, Cara003g031100, Cara003g034000, Cara003g040650, Cara003g040670, Cara003g043540, Cara007g003730, Cara007g003740, Cara007g003880, Cara007g003920, Cara007g003970, Cara007g004840, Cara007g004980, Cara007g005140, Cara007g005470, Cara007g005530, Cara007g006980, Cara007g007170, Cara007g007480, Cara011g001190, Cara011g003150, Cara011g003250, Cara011g004130,…
GO:0034249	BP	e	negative regulation of cellular amide metabolic process	6/1677	46/33618	0.025962	6	6	1	1	1	0.406689	Cara003g000350, Cara003g031100, Cara007g005530, Cara013g001820, Cara013g008600, Cara015g026140
GO:0009066	BP	e	aspartate family amino acid metabolic process	6/1677	46/33618	0.025962	8	6	1	1	1	0.406689	Cara003g034080, Cara007g003970, Cara011g003690, Cara011g014360, Cara013g003210, Cara015g026370
GO:1903046	BP	e	meiotic cell cycle process	13/1677	136/33618	0.026276	3	13	1	1	1	0.410453	Cara005g002070, Cara007g003890, Cara007g004980, Cara011g001190, Cara011g004090, Cara011g004220, Cara011g013420, Cara011g014020, Cara013g001360, Cara013g002490, Cara013g003520, Cara015g024670, Cara015g024790
GO:0022411	BP	e	cellular component disassembly	8/1677	72/33618	0.0266923	3	8	1	1	1	0.414625	Cara003g034720, Cara005g002100, Cara007g007150, Cara007g007250, Cara007g007320, Cara013g003570, Cara015g026190, Cara019g004800
GO:0009725	BP	e	response to hormone	87/1677	1387/33618	0.0274331	4	87	1	1	1	0.424945	Cara003g000470, Cara003g001020, Cara003g001170, Cara003g030960, Cara003g034080, Cara003g034570, Cara003g040650, Cara003g040670, Cara003g043420, Cara003g044090, Cara005g000150, Cara005g000250, Cara005g000590, Cara005g000600, Cara005g000630, Cara005g002080, Cara007g001550, Cara007g001980, Cara007g003610, Cara007g003920, Cara007g004000, Cara007g004830, Cara007g005140, Cara007g005420, Cara007g007190,…
GO:0016889	MF	e	endodeoxyribonuclease activity, producing 3'-phosphomonoesters	3/1677	8/33618	0.00574265	7	3	1	1	1	0.428931	Cara011g004090, Cara013g001930, Cara015g024790
GO:0004462	MF	e	lactoylglutathione lyase activity	3/1677	8/33618	0.00574265	4	3	1	1	1	0.428931	Cara005g004390, Cara007g004590, Cara013g010850
GO:0009927	MF	e	histidine phosphotransfer kinase activity	3/1677	8/33618	0.00574265	6	3	1	1	1	0.428931	Cara005g000290, Cara007g004830, Cara013g011460
GO:0060560	BP	e	developmental growth involved in morphogenesis	23/1677	288/33618	0.0281021	3	23	1	1	1	0.434099	Cara003g030960, Cara003g043420, Cara003g043710, Cara003g043720, Cara005g002080, Cara005g004360, Cara007g002170, Cara007g003930, Cara007g007040, Cara011g001450, Cara011g013840, Cara013g001700, Cara013g003570, Cara013g003660, Cara013g003960, Cara013g004240, Cara013g008800, Cara013g009240, Cara013g010950, Cara013g011290, Cara013g011400, Cara013g011530, Cara015g026330
GO:0099402	BP	e	plant organ development	36/1677	496/33618	0.0281897	3	36	1	1	1	0.434246	Cara003g030960, Cara003g043710, Cara005g002080, Cara007g002260, Cara007g003740, Cara007g004870, Cara007g005280, Cara007g006840, Cara007g007030, Cara007g007040, Cara007g007290, Cara007g007340, Cara007g007480, Cara011g003230, Cara011g004120, Cara011g013200, Cara011g013900, Cara011g014100, Cara011g014170, Cara013g001530, Cara013g002880, Cara013g003940, Cara013g004040, Cara013g004160, Cara013g004240,…
GO:0046486	BP	e	glycerolipid metabolic process	15/1677	165/33618	0.0283892	5	15	1	1	1	0.43491	Cara003g031040, Cara003g031250, Cara003g034420, Cara003g044090, Cara005g000180, Cara007g004860, Cara007g005060, Cara007g007040, Cara011g004320, Cara011g013600, Cara011g013850, Cara013g002060, Cara013g002670, Cara013g003460, Cara015g000300
GO:0010014	BP	e	meristem initiation	5/1677	35/33618	0.0287002	2	5	1	1	1	0.435691	Cara003g043280, Cara007g005140, Cara009g027330, Cara013g011100, Cara015g000780
GO:0051050	BP	e	positive regulation of transport	5/1677	35/33618	0.0287002	5	5	1	1	1	0.435691	Cara007g003620, Cara007g004890, Cara011g004540, Cara011g013110, Cara013g001300
GO:0030243	BP	e	cellulose metabolic process	8/1677	73/33618	0.0287144	8	8	1	1	1	0.435691	Cara013g004080, Cara013g004090, Cara013g011060, Cara015g000050, Cara015g024810, Cara015g025550, Cara015g025920, Cara015g026510
GO:0019318	BP	e	hexose metabolic process	10/1677	96/33618	0.0287535	5	10	1	1	1	0.435691	Cara005g000590, Cara007g004610, Cara007g006950, Cara011g014140, Cara013g004280, Cara013g008110, Cara013g008150, Cara013g011410, Cara015g025720, Cara019g004570
GO:0040007	BP	e	growth	30/1677	405/33618	0.028934	1	30	1	1	1	0.436724	Cara003g030960, Cara003g043420, Cara003g043710, Cara003g043720, Cara005g002080, Cara005g004360, Cara007g002170, Cara007g003780, Cara007g003930, Cara007g003980, Cara007g006720, Cara007g007040, Cara011g001450, Cara011g013840, Cara013g001700, Cara013g002700, Cara013g003570, Cara013g003660, Cara013g003960, Cara013g004080, Cara013g004240, Cara013g008800, Cara013g009240, Cara013g010950, Cara013g011010,…
GO:0051347	BP	e	positive regulation of transferase activity	7/1677	60/33618	0.0292462	5	7	1	1	1	0.436724	Cara005g003950, Cara011g013750, Cara013g001630, Cara013g003080, Cara013g003570, Cara015g026300, Cara019g004040
GO:0071103	BP	e	DNA conformation change	13/1677	140/33618	0.0294636	5	13	1	1	1	0.436724	Cara005g001770, Cara005g002070, Cara007g003480, Cara007g003740, Cara007g007170, Cara011g004090, Cara011g014020, Cara011g014350, Cara013g003030, Cara013g003520, Cara013g010910, Cara013g011290, Cara015g024790
GO:0051275	BP	e	beta-glucan catabolic process	4/1677	24/33618	0.0295098	8	4	1	1	1	0.436724	Cara013g011060, Cara015g024810, Cara015g025550, Cara015g026510
GO:0030091	BP	e	protein repair	4/1677	24/33618	0.0295098	6	4	1	1	1	0.436724	Cara003g034560, Cara013g001660, Cara013g002960, Cara019g002140
GO:0045824	BP	e	negative regulation of innate immune response	4/1677	24/33618	0.0295098	7	4	1	1	1	0.436724	Cara007g007480, Cara007g008850, Cara013g002700, Cara013g003700
GO:0030245	BP	e	cellulose catabolic process	4/1677	24/33618	0.0295098	9	4	1	1	1	0.436724	Cara013g011060, Cara015g024810, Cara015g025550, Cara015g026510
GO:0090567	BP	e	reproductive shoot system development	19/1677	226/33618	0.0296504	5	19	1	1	1	0.436724	Cara003g040650, Cara003g040670, Cara005g004320, Cara007g002270, Cara007g007030, Cara007g007480, Cara011g013820, Cara011g014090, Cara013g001280, Cara013g001980, Cara013g004160, Cara013g004170, Cara013g007330, Cara013g009220, Cara013g011310, Cara015g022800, Cara015g025960, Cara019g000440, Cara019g004040
GO:0006672	BP	e	ceramide metabolic process	3/1677	14/33618	0.0298427	7	3	1	1	1	0.436724	Cara003g000350, Cara007g008890, Cara015g026140
GO:0048764	BP	e	trichoblast maturation	3/1677	14/33618	0.0298427	4	3	1	1	1	0.436724	Cara003g043710, Cara007g001540, Cara011g004680
GO:0046470	BP	e	phosphatidylcholine metabolic process	3/1677	14/33618	0.0298427	7	3	1	1	1	0.436724	Cara007g004860, Cara007g007040, Cara011g013850
GO:0043488	BP	e	regulation of mRNA stability	3/1677	14/33618	0.0298427	9	3	1	1	1	0.436724	Cara003g031100, Cara013g008600, Cara013g011070
GO:0048765	BP	e	root hair cell differentiation	3/1677	14/33618	0.0298427	6	3	1	1	1	0.436724	Cara003g043710, Cara007g001540, Cara011g004680
GO:0009826	BP	e	unidimensional cell growth	21/1677	259/33618	0.0299361	5	21	1	1	1	0.436941	Cara003g043420, Cara003g043710, Cara003g043720, Cara005g002080, Cara005g004360, Cara007g002170, Cara007g003930, Cara007g007040, Cara011g001450, Cara011g013840, Cara013g001700, Cara013g003570, Cara013g003660, Cara013g003960, Cara013g004240, Cara013g008800, Cara013g009240, Cara013g010950, Cara013g011290, Cara013g011530, Cara015g026330
GO:0010628	BP	e	positive regulation of gene expression	34/1677	465/33618	0.0309207	6	34	1	1	1	0.449089	Cara001g018170, Cara003g029710, Cara003g033970, Cara003g034570, Cara003g040670, Cara007g001540, Cara007g007170, Cara007g007390, Cara011g001190, Cara011g003550, Cara011g004050, Cara011g004890, Cara011g014080, Cara011g014090, Cara013g001820, Cara013g002010, Cara013g003520, Cara013g003700, Cara013g004160, Cara013g004170, Cara013g008420, Cara013g009460, Cara013g010910, Cara013g011070, Cara015g001120,…
GO:0006401	BP	e	RNA catabolic process	10/1677	98/33618	0.0309775	7	10	1	1	1	0.449089	Cara001g018170, Cara003g001150, Cara003g040690, Cara003g043280, Cara007g002240, Cara007g003860, Cara007g005530, Cara007g007320, Cara013g001400, Cara013g001490
GO:0009555	BP	e	pollen development	19/1677	229/33618	0.0310106	5	19	1	1	1	0.449089	Cara003g034210, Cara003g043750, Cara005g000350, Cara007g003740, Cara007g004870, Cara007g006840, Cara007g007040, Cara007g007590, Cara011g004220, Cara011g013420, Cara011g014020, Cara013g002490, Cara013g002630, Cara013g003460, Cara013g003660, Cara013g004130, Cara013g011400, Cara015g024670, Cara015g024790
GO:0070279	MF	e	vitamin B6 binding	10/1677	80/33618	0.00636621	4	10	1	1	1	0.452311	Cara003g001970, Cara003g031150, Cara005g004360, Cara007g003970, Cara007g005280, Cara013g003210, Cara013g003620, Cara013g008020, Cara015g001080, Cara015g026370
GO:0030170	MF	e	pyridoxal phosphate binding	10/1677	80/33618	0.00636621	5	10	1	1	1	0.452311	Cara003g001970, Cara003g031150, Cara005g004360, Cara007g003970, Cara007g005280, Cara013g003210, Cara013g003620, Cara013g008020, Cara015g001080, Cara015g026370
GO:0048511	BP	e	rhythmic process	11/1677	115/33618	0.0315348	1	11	1	1	1	0.455494	Cara003g031090, Cara005g000640, Cara005g001930, Cara005g004260, Cara011g004050, Cara011g004130, Cara011g004390, Cara011g013270, Cara013g003490, Cara013g008020, Cara013g011450
GO:0019363	BP	e	pyridine nucleotide biosynthetic process	7/1677	61/33618	0.0316669	9	7	1	1	1	0.456217	Cara007g001870, Cara007g006910, Cara007g008770, Cara013g001680, Cara013g007750, Cara015g026060, Cara019g004570
GO:0047209	MF	e	coniferyl-alcohol glucosyltransferase activity	2/1677	3/33618	0.00721317	7	2	1	1	1	0.456782	Cara013g009270, Cara013g009280
GO:0008517	MF	e	folic acid transmembrane transporter activity	2/1677	3/33618	0.00721317	8	2	1	1	1	0.456782	Cara005g002130, Cara005g004470
GO:0015121	MF	e	phosphoenolpyruvate:phosphate antiporter activity	2/1677	3/33618	0.00721317	9	2	1	1	1	0.456782	Cara013g001470, Cara013g001480
GO:0089721	MF	e	phosphoenolpyruvate transmembrane transporter activity	2/1677	3/33618	0.00721317	8	2	1	1	1	0.456782	Cara013g001470, Cara013g001480
GO:0019673	BP	e	GDP-mannose metabolic process	2/1677	6/33618	0.0326186	7	2	1	1	1	0.457242	Cara013g008900, Cara013g010950
GO:0007019	BP	e	microtubule depolymerization	2/1677	6/33618	0.0326186	7	2	1	1	1	0.457242	Cara005g002100, Cara013g003570
GO:0009435	BP	e	NAD biosynthetic process	2/1677	6/33618	0.0326186	11	2	1	1	1	0.457242	Cara013g001680, Cara015g026060
GO:0046218	BP	e	indolalkylamine catabolic process	2/1677	6/33618	0.0326186	8	2	1	1	1	0.457242	Cara003g034260, Cara007g003970
GO:0046339	BP	e	diacylglycerol metabolic process	2/1677	6/33618	0.0326186	7	2	1	1	1	0.457242	Cara011g004320, Cara015g000300
GO:0000973	BP	e	posttranscriptional tethering of RNA polymerase II gene DNA at nuclear periphery	2/1677	6/33618	0.0326186	6	2	1	1	1	0.457242	Cara007g005420, Cara011g013200
GO:0006569	BP	e	tryptophan catabolic process	2/1677	6/33618	0.0326186	9	2	1	1	1	0.457242	Cara003g034260, Cara007g003970
GO:0033314	BP	e	mitotic DNA replication checkpoint	2/1677	6/33618	0.0326186	11	2	1	1	1	0.457242	Cara007g004980, Cara013g011510
GO:0019563	BP	e	glycerol catabolic process	2/1677	6/33618	0.0326186	8	2	1	1	1	0.457242	Cara003g043690, Cara007g005060
GO:0019405	BP	e	alditol catabolic process	2/1677	6/33618	0.0326186	7	2	1	1	1	0.457242	Cara003g043690, Cara007g005060
GO:0010468	BP	e	regulation of gene expression	143/1677	2415/33618	0.0326425	5	143	1	1	1	0.457242	Cara001g018170, Cara003g000300, Cara003g000370, Cara003g000570, Cara003g001150, Cara003g001170, Cara003g001930, Cara003g001960, Cara003g029710, Cara003g030880, Cara003g031070, Cara003g031100, Cara003g031350, Cara003g033970, Cara003g034000, Cara003g034050, Cara003g034470, Cara003g034520, Cara003g034570, Cara003g034640, Cara003g040590, Cara003g040610, Cara003g040650, Cara003g040670, Cara003g040690,…
GO:0009719	BP	e	response to endogenous stimulus	88/1677	1411/33618	0.0333562	2	88	1	1	1	0.466065	Cara003g000470, Cara003g001020, Cara003g001170, Cara003g030960, Cara003g034080, Cara003g034570, Cara003g040650, Cara003g040670, Cara003g043420, Cara003g044090, Cara005g000150, Cara005g000250, Cara005g000590, Cara005g000600, Cara005g000630, Cara005g002080, Cara007g001550, Cara007g001980, Cara007g003610, Cara007g003920, Cara007g004000, Cara007g004830, Cara007g005140, Cara007g005420, Cara007g007190,…
GO:0006417	BP	e	regulation of translation	13/1677	144/33618	0.0335978	7	13	1	1	1	0.467342	Cara003g031100, Cara003g031350, Cara003g043610, Cara005g000610, Cara007g003860, Cara007g005530, Cara007g007290, Cara013g001820, Cara013g003140, Cara013g008440, Cara013g008600, Cara013g008790, Cara015g001120
GO:0090351	BP	e	seedling development	4/1677	25/33618	0.0337837	3	4	1	1	1	0.467342	Cara007g002450, Cara007g003780, Cara011g004020, Cara011g004890
GO:0016482	BP	e	cytosolic transport	4/1677	25/33618	0.0337837	5	4	1	1	1	0.467342	Cara003g043660, Cara005g000310, Cara007g001440, Cara007g006960
GO:0071732	BP	e	cellular response to nitric oxide	4/1677	25/33618	0.0337837	6	4	1	1	1	0.467342	Cara003g034080, Cara011g013100, Cara011g014360, Cara013g001970
GO:0097305	BP	e	response to alcohol	35/1677	487/33618	0.0349664	4	35	1	1	1	0.476172	Cara003g001170, Cara003g034570, Cara003g040650, Cara003g040670, Cara005g000250, Cara005g000590, Cara005g000630, Cara007g001550, Cara007g007190, Cara007g007290, Cara011g003140, Cara011g004050, Cara011g004530, Cara011g013400, Cara011g013600, Cara011g014280, Cara013g001320, Cara013g001740, Cara013g001970, Cara013g002050, Cara013g002100, Cara013g002950, Cara013g004150, Cara013g008180, Cara013g011070,…
GO:0031936	BP	e	negative regulation of chromatin silencing	3/1677	15/33618	0.0359511	11	3	1	1	1	0.476172	Cara007g007170, Cara013g010910, Cara019g000410
GO:0051026	BP	e	chiasma assembly	3/1677	15/33618	0.0359511	4	3	1	1	1	0.476172	Cara011g014020, Cara013g001360, Cara015g024790
GO:0001522	BP	e	pseudouridine synthesis	3/1677	15/33618	0.0359511	8	3	1	1	1	0.476172	Cara003g034110, Cara003g043700, Cara007g008840
GO:0016559	BP	e	peroxisome fission	3/1677	15/33618	0.0359511	5	3	1	1	1	0.476172	Cara003g031090, Cara007g007150, Cara019g004850
GO:0001676	BP	e	long-chain fatty acid metabolic process	3/1677	15/33618	0.0359511	8	3	1	1	1	0.476172	Cara003g034630, Cara007g007280, Cara013g001970
GO:0045815	BP	e	positive regulation of gene expression, epigenetic	3/1677	15/33618	0.0359511	7	3	1	1	1	0.476172	Cara007g007170, Cara013g010910, Cara019g000410
GO:0043173	BP	e	nucleotide salvage	3/1677	15/33618	0.0359511	9	3	1	1	1	0.476172	Cara003g000330, Cara007g004900, Cara011g004790
GO:0071669	BP	e	plant-type cell wall organization or biogenesis	15/1677	176/33618	0.0370335	3	15	1	1	1	0.476172	Cara003g040670, Cara005g002100, Cara007g001980, Cara007g002170, Cara007g003980, Cara011g004270, Cara013g004080, Cara013g004090, Cara013g004130, Cara013g009240, Cara013g011120, Cara015g000050, Cara015g025160, Cara015g025920, Cara015g026590
GO:0006520	BP	e	cellular amino acid metabolic process	32/1677	446/33618	0.0372682	6	32	1	1	1	0.476172	Cara003g001970, Cara003g034080, Cara003g034210, Cara003g034260, Cara003g034550, Cara003g034560, Cara003g043450, Cara005g004280, Cara005g004360, Cara007g002440, Cara007g003540, Cara007g003550, Cara007g003970, Cara007g005170, Cara007g005280, Cara007g006730, Cara007g008860, Cara011g003570, Cara011g003690, Cara011g004120, Cara011g004440, Cara011g014360, Cara013g001430, Cara013g002410, Cara013g003210,…
GO:0045860	BP	e	positive regulation of protein kinase activity	6/1677	50/33618	0.0372976	10	6	1	1	1	0.476172	Cara005g003950, Cara011g013750, Cara013g001630, Cara013g003570, Cara015g026300, Cara019g004040
GO:0033674	BP	e	positive regulation of kinase activity	6/1677	50/33618	0.0372976	9	6	1	1	1	0.476172	Cara005g003950, Cara011g013750, Cara013g001630, Cara013g003570, Cara015g026300, Cara019g004040
GO:0001510	BP	e	RNA methylation	6/1677	50/33618	0.0372976	8	6	1	1	1	0.476172	Cara003g040660, Cara003g043520, Cara013g002930, Cara013g003440, Cara013g004140, Cara015g026240
GO:0042592	BP	e	homeostatic process	42/1677	607/33618	0.0376294	3	42	1	1	1	0.476172	Cara003g000350, Cara003g030980, Cara003g031000, Cara003g033930, Cara003g034160, Cara003g034540, Cara003g040690, Cara003g043620, Cara005g000430, Cara005g000570, Cara005g002080, Cara007g001450, Cara007g002190, Cara007g002260, Cara007g003740, Cara007g003970, Cara007g004250, Cara007g005380, Cara007g006830, Cara007g006980, Cara007g007030, Cara011g001190, Cara011g003500, Cara011g004530, Cara011g006890,…
GO:0043467	BP	e	regulation of generation of precursor metabolites and energy	4/1677	26/33618	0.0383986	5	4	1	1	1	0.476172	Cara007g004840, Cara013g001810, Cara013g002670, Cara019g002140
GO:0046942	BP	e	carboxylic acid transport	12/1677	129/33618	0.0383987	7	12	1	1	1	0.476172	Cara003g001070, Cara003g034220, Cara003g043630, Cara005g004470, Cara007g004000, Cara007g005150, Cara013g001470, Cara013g001480, Cara013g004460, Cara015g025020, Cara015g025380, Cara019g000390
GO:0015849	BP	e	organic acid transport	12/1677	129/33618	0.0383987	5	12	1	1	1	0.476172	Cara003g001070, Cara003g034220, Cara003g043630, Cara005g004470, Cara007g004000, Cara007g005150, Cara013g001470, Cara013g001480, Cara013g004460, Cara015g025020, Cara015g025380, Cara019g000390
GO:0006073	BP	e	cellular glucan metabolic process	18/1677	215/33618	0.0385294	6	18	1	1	1	0.476172	Cara007g003790, Cara013g001650, Cara013g002000, Cara013g003070, Cara013g003620, Cara013g003790, Cara013g004080, Cara013g004090, Cara013g008070, Cara013g008150, Cara013g009080, Cara013g011060, Cara015g000050, Cara015g024810, Cara015g025550, Cara015g025920, Cara015g026040, Cara015g026510
GO:0009735	BP	e	response to cytokinin	20/1677	249/33618	0.0386909	5	20	1	1	1	0.476172	Cara003g000470, Cara003g044090, Cara005g000150, Cara005g000600, Cara005g002080, Cara007g004830, Cara007g007190, Cara007g008770, Cara011g013270, Cara013g001660, Cara013g002030, Cara013g008180, Cara013g008750, Cara013g011280, Cara013g011400, Cara013g011480, Cara015g025160, Cara015g025900, Cara015g025960, Cara019g002140
GO:0009067	BP	e	aspartate family amino acid biosynthetic process	5/1677	38/33618	0.0393006	9	5	1	1	1	0.476172	Cara003g034080, Cara011g003690, Cara011g014360, Cara013g003210, Cara015g026370
GO:0044042	BP	e	glucan metabolic process	18/1677	217/33618	0.0393872	5	18	1	1	1	0.476172	Cara007g003790, Cara013g001650, Cara013g002000, Cara013g003070, Cara013g003620, Cara013g003790, Cara013g004080, Cara013g004090, Cara013g008070, Cara013g008150, Cara013g009080, Cara013g011060, Cara015g000050, Cara015g024810, Cara015g025550, Cara015g025920, Cara015g026040, Cara015g026510
GO:0007010	BP	e	cytoskeleton organization	14/1677	157/33618	0.039525	4	14	1	1	1	0.476172	Cara003g030960, Cara005g002100, Cara005g003950, Cara007g002170, Cara007g003980, Cara007g007060, Cara013g002890, Cara013g003570, Cara013g003990, Cara013g004210, Cara013g011530, Cara015g024630, Cara015g024670, Cara019g000560
GO:1905393	BP	e	plant organ formation	9/1677	86/33618	0.0397098	3	9	1	1	1	0.476172	Cara007g003960, Cara007g007030, Cara007g007480, Cara009g027330, Cara011g014390, Cara013g002940, Cara013g004240, Cara013g009220, Cara013g011400
GO:0060968	BP	e	regulation of gene silencing	7/1677	64/33618	0.0397207	6	7	1	1	1	0.476172	Cara001g018170, Cara003g001960, Cara007g007170, Cara011g013200, Cara013g008420, Cara013g010910, Cara019g000410
GO:0010118	BP	e	stomatal movement	7/1677	64/33618	0.0397207	2	7	1	1	1	0.476172	Cara005g002130, Cara007g008940, Cara013g001740, Cara013g004040, Cara015g000600, Cara015g025560, Cara015g025990
GO:0003002	BP	e	regionalization	12/1677	131/33618	0.0405579	3	12	1	1	1	0.476172	Cara003g034280, Cara003g040630, Cara003g040640, Cara007g004540, Cara007g004550, Cara007g005140, Cara007g007030, Cara007g007190, Cara011g013750, Cara013g002880, Cara013g008180, Cara013g011460
GO:0008104	BP	e	protein localization	46/1677	686/33618	0.0412822	3	46	1	1	1	0.476172	Cara003g000260, Cara003g002000, Cara003g031250, Cara003g034160, Cara003g043640, Cara003g043660, Cara003g043680, Cara003g043720, Cara005g000120, Cara005g000310, Cara005g000390, Cara005g000440, Cara005g004380, Cara007g001860, Cara007g001930, Cara007g002110, Cara007g002190, Cara007g002450, Cara007g003640, Cara007g003690, Cara007g003800, Cara007g003820, Cara007g003840, Cara007g004680, Cara007g004940,…
GO:0045184	BP	e	establishment of protein localization	43/1677	631/33618	0.0415048	4	43	1	1	1	0.476172	Cara003g000260, Cara003g002000, Cara003g034160, Cara003g043640, Cara003g043660, Cara003g043680, Cara003g043720, Cara005g000120, Cara005g000310, Cara005g000390, Cara005g000440, Cara005g004380, Cara007g001860, Cara007g001930, Cara007g002110, Cara007g002450, Cara007g003640, Cara007g003690, Cara007g003800, Cara007g003820, Cara007g003840, Cara007g004680, Cara007g004940, Cara007g004950, Cara007g005420,…
GO:0048859	BP	e	formation of anatomical boundary	3/1677	16/33618	0.0426481	3	3	1	1	1	0.476172	Cara003g001960, Cara013g001250, Cara013g002880
GO:0010206	BP	e	photosystem II repair	3/1677	16/33618	0.0426481	7	3	1	1	1	0.476172	Cara013g001660, Cara013g002960, Cara019g002140
GO:0048469	BP	e	cell maturation	3/1677	16/33618	0.0426481	3	3	1	1	1	0.476172	Cara003g043710, Cara007g001540, Cara011g004680
GO:0048229	BP	e	gametophyte development	23/1677	298/33618	0.0430795	4	23	1	1	1	0.476172	Cara003g034210, Cara003g043750, Cara005g000350, Cara007g001730, Cara007g002160, Cara007g003740, Cara007g004240, Cara007g004870, Cara007g006840, Cara007g007040, Cara007g007590, Cara011g004220, Cara011g013420, Cara011g014020, Cara013g002490, Cara013g002630, Cara013g003460, Cara013g003660, Cara013g004130, Cara013g011400, Cara015g000300, Cara015g024670, Cara015g024790
GO:0048831	BP	e	regulation of shoot system development	18/1677	223/33618	0.0430977	5	18	1	1	1	0.476172	Cara003g040650, Cara003g040670, Cara003g043730, Cara005g002120, Cara007g001490, Cara007g005420, Cara011g013270, Cara011g013820, Cara011g014090, Cara013g001670, Cara013g002070, Cara013g003700, Cara013g008120, Cara013g008130, Cara013g009340, Cara013g009350, Cara013g009360, Cara013g011310
GO:0050777	BP	e	negative regulation of immune response	4/1677	27/33618	0.0433557	5	4	1	1	1	0.476172	Cara007g007480, Cara007g008850, Cara013g002700, Cara013g003700
GO:0070988	BP	e	demethylation	4/1677	27/33618	0.0433557	2	4	1	1	1	0.476172	Cara003g043420, Cara007g003900, Cara013g011240, Cara019g000410
GO:0007346	BP	e	regulation of mitotic cell cycle	9/1677	89/33618	0.0438329	5	9	1	1	1	0.476172	Cara003g033980, Cara005g002080, Cara007g003960, Cara007g004980, Cara011g001190, Cara011g003250, Cara013g003520, Cara013g003570, Cara013g011510
GO:0032204	BP	e	regulation of telomere maintenance	2/1677	7/33618	0.0441753	7	2	1	1	1	0.476172	Cara007g003740, Cara007g006980
GO:0018258	BP	e	protein O-linked glycosylation via hydroxyproline	2/1677	7/33618	0.0441753	9	2	1	1	1	0.476172	Cara005g000550, Cara015g000700
GO:0006102	BP	e	isocitrate metabolic process	2/1677	7/33618	0.0441753	7	2	1	1	1	0.476172	Cara011g004770, Cara013g001410
GO:0009861	BP	e	jasmonic acid and ethylene-dependent systemic resistance	2/1677	7/33618	0.0441753	7	2	1	1	1	0.476172	Cara003g001020, Cara015g024670
GO:1902288	BP	e	regulation of defense response to oomycetes	2/1677	7/33618	0.0441753	6	2	1	1	1	0.476172	Cara007g008850, Cara013g002070
GO:0048280	BP	e	vesicle fusion with Golgi apparatus	2/1677	7/33618	0.0441753	7	2	1	1	1	0.476172	Cara005g000310, Cara015g024580
GO:0044209	BP	e	AMP salvage	2/1677	7/33618	0.0441753	12	2	1	1	1	0.476172	Cara007g004900, Cara011g004790
GO:0009955	BP	e	adaxial/abaxial pattern specification	2/1677	7/33618	0.0441753	4	2	1	1	1	0.476172	Cara003g040630, Cara003g040640
GO:0002183	BP	e	cytoplasmic translational initiation	2/1677	7/33618	0.0441753	4	2	1	1	1	0.476172	Cara011g003510, Cara013g004020
GO:0006166	BP	e	purine ribonucleoside salvage	2/1677	7/33618	0.0441753	10	2	1	1	1	0.476172	Cara007g004900, Cara011g004790
GO:0009860	BP	e	pollen tube growth	9/1677	91/33618	0.0471693	7	9	1	1	1	0.476172	Cara003g043720, Cara005g002080, Cara005g004360, Cara007g003930, Cara007g007040, Cara011g001450, Cara013g001700, Cara013g003660, Cara013g011530
GO:0032270	BP	e	positive regulation of cellular protein metabolic process	12/1677	136/33618	0.0473041	7	12	1	1	1	0.476172	Cara003g033970, Cara005g003950, Cara007g007290, Cara011g013750, Cara013g001630, Cara013g002530, Cara013g003080, Cara013g003570, Cara015g001120, Cara015g024760, Cara015g026300, Cara019g004040
GO:0006869	BP	e	lipid transport	14/1677	166/33618	0.0482881	5	14	1	1	1	0.476172	Cara003g031200, Cara003g043380, Cara007g001760, Cara007g001920, Cara007g004000, Cara007g006850, Cara011g004670, Cara011g014300, Cara013g008680, Cara013g008690, Cara013g008700, Cara013g008710, Cara015g000590, Cara015g000660
GO:0097366	BP	e	response to bronchodilator	4/1677	28/33618	0.0486546	4	4	1	1	1	0.476172	Cara003g034080, Cara011g013100, Cara011g014360, Cara013g001970
GO:0006730	BP	e	one-carbon metabolic process	4/1677	28/33618	0.0486546	3	4	1	1	1	0.476172	Cara005g000360, Cara011g006900, Cara013g008020, Cara019g004090
GO:1902170	BP	e	cellular response to reactive nitrogen species	4/1677	28/33618	0.0486546	5	4	1	1	1	0.476172	Cara003g034080, Cara011g013100, Cara011g014360, Cara013g001970
GO:0071731	BP	e	response to nitric oxide	4/1677	28/33618	0.0486546	5	4	1	1	1	0.476172	Cara003g034080, Cara011g013100, Cara011g014360, Cara013g001970
GO:0006282	BP	e	regulation of DNA repair	4/1677	28/33618	0.0486546	7	4	1	1	1	0.476172	Cara005g001770, Cara007g003740, Cara007g005520, Cara013g011510
GO:0042743	BP	e	hydrogen peroxide metabolic process	9/1677	92/33618	0.0490143	5	9	1	1	1	0.476172	Cara003g031020, Cara005g000430, Cara007g003490, Cara011g004180, Cara011g004390, Cara013g001550, Cara013g002080, Cara013g011480, Cara015g024870
GO:0045893	BP	e	positive regulation of transcription, DNA-templated	29/1677	404/33618	0.0496712	10	29	1	1	1	0.476172	Cara003g029710, Cara003g033970, Cara003g034570, Cara003g040670, Cara007g001540, Cara007g007170, Cara007g007390, Cara011g001190, Cara011g003550, Cara011g004050, Cara011g004890, Cara011g014080, Cara011g014090, Cara013g001820, Cara013g002010, Cara013g003520, Cara013g003700, Cara013g004160, Cara013g004170, Cara013g010910, Cara015g024690, Cara015g025430, Cara015g025850, Cara015g026160, Cara015g026400,…
GO:1903508	BP	e	positive regulation of nucleic acid-templated transcription	29/1677	404/33618	0.0496712	9	29	1	1	1	0.476172	Cara003g029710, Cara003g033970, Cara003g034570, Cara003g040670, Cara007g001540, Cara007g007170, Cara007g007390, Cara011g001190, Cara011g003550, Cara011g004050, Cara011g004890, Cara011g014080, Cara011g014090, Cara013g001820, Cara013g002010, Cara013g003520, Cara013g003700, Cara013g004160, Cara013g004170, Cara013g010910, Cara015g024690, Cara015g025430, Cara015g025850, Cara015g026160, Cara015g026400,…
GO:1902680	BP	e	positive regulation of RNA biosynthetic process	29/1677	404/33618	0.0496712	8	29	1	1	1	0.476172	Cara003g029710, Cara003g033970, Cara003g034570, Cara003g040670, Cara007g001540, Cara007g007170, Cara007g007390, Cara011g001190, Cara011g003550, Cara011g004050, Cara011g004890, Cara011g014080, Cara011g014090, Cara013g001820, Cara013g002010, Cara013g003520, Cara013g003700, Cara013g004160, Cara013g004170, Cara013g010910, Cara015g024690, Cara015g025430, Cara015g025850, Cara015g026160, Cara015g026400,…
GO:1901968	BP	e	regulation of polynucleotide 3'-phosphatase activity	1/1677	1/33618	0.049884	9	1	1	1	1	0.476172	Cara007g003900
GO:0002938	BP	e	tRNA guanine ribose methylation	1/1677	1/33618	0.049884	13	1	1	1	1	0.476172	Cara013g003440
GO:1905405	BP	e	regulation of mitotic cohesin loading	1/1677	1/33618	0.049884	10	1	1	1	1	0.476172	Cara013g003520
GO:1901969	BP	e	positive regulation of polynucleotide 3'-phosphatase activity	1/1677	1/33618	0.049884	10	1	1	1	1	0.476172	Cara007g003900
GO:0090579	BP	e	dsDNA loop formation	1/1677	1/33618	0.049884	5	1	1	1	1	0.476172	Cara013g003520
GO:0098927	BP	e	vesicle-mediated transport between endosomal compartments	1/1677	1/33618	0.049884	5	1	1	1	1	0.476172	Cara003g043660
GO:0071459	BP	e	protein localization to chromosome, centromeric region	1/1677	1/33618	0.049884	7	1	1	1	1	0.476172	Cara007g008790
GO:0031506	BP	e	cell wall glycoprotein biosynthetic process	1/1677	1/33618	0.049884	8	1	1	1	1	0.476172	Cara013g008900
GO:0032239	BP	e	regulation of nucleobase-containing compound transport	1/1677	1/33618	0.049884	5	1	1	1	1	0.476172	Cara013g001300
GO:0071168	BP	e	protein localization to chromatin	1/1677	1/33618	0.049884	7	1	1	1	1	0.476172	Cara013g003520
GO:0010847	BP	e	regulation of chromatin assembly	1/1677	1/33618	0.049884	9	1	1	1	1	0.476172	Cara011g003420
GO:0009217	BP	e	purine deoxyribonucleoside triphosphate catabolic process	1/1677	1/33618	0.049884	10	1	1	1	1	0.476172	Cara013g001790
GO:0051851	BP	e	modification by host of symbiont morphology or physiology	1/1677	1/33618	0.049884	5	1	1	1	1	0.476172	Cara011g004480
GO:0045022	BP	e	early endosome to late endosome transport	1/1677	1/33618	0.049884	6	1	1	1	1	0.476172	Cara003g043660
GO:0034501	BP	e	protein localization to kinetochore	1/1677	1/33618	0.049884	8	1	1	1	1	0.476172	Cara007g008790
GO:0070935	BP	e	3'-UTR-mediated mRNA stabilization	1/1677	1/33618	0.049884	11	1	1	1	1	0.476172	Cara013g011070
GO:0042352	BP	e	GDP-L-fucose salvage	1/1677	1/33618	0.049884	10	1	1	1	1	0.476172	Cara003g000330
GO:1901972	BP	e	positive regulation of DNA-5-methylcytosine glycosylase activity	1/1677	1/33618	0.049884	7	1	1	1	1	0.476172	Cara007g003900
GO:0044794	BP	e	positive regulation by host of viral process	1/1677	1/33618	0.049884	7	1	1	1	1	0.476172	Cara011g004480
GO:0005993	BP	e	trehalose catabolic process	1/1677	1/33618	0.049884	7	1	1	1	1	0.476172	Cara015g026080
GO:0051974	BP	e	negative regulation of telomerase activity	1/1677	1/33618	0.049884	9	1	1	1	1	0.476172	Cara007g006980
GO:0046833	BP	e	positive regulation of RNA export from nucleus	1/1677	1/33618	0.049884	8	1	1	1	1	0.476172	Cara013g001300
GO:0010430	BP	e	fatty acid omega-oxidation	1/1677	1/33618	0.049884	9	1	1	1	1	0.476172	Cara007g002160
GO:0006057	BP	e	mannoprotein biosynthetic process	1/1677	1/33618	0.049884	7	1	1	1	1	0.476172	Cara013g008900
GO:0080180	BP	e	2-methylguanosine metabolic process	1/1677	1/33618	0.049884	10	1	1	1	1	0.476172	Cara003g034610
GO:0006404	BP	e	RNA import into nucleus	1/1677	1/33618	0.049884	8	1	1	1	1	0.476172	Cara015g026560
GO:1904430	BP	e	negative regulation of t-circle formation	1/1677	1/33618	0.049884	9	1	1	1	1	0.476172	Cara007g003740
GO:0043388	BP	e	positive regulation of DNA binding	1/1677	1/33618	0.049884	5	1	1	1	1	0.476172	Cara013g003520
GO:0010778	BP	e	meiotic DNA repair synthesis involved in reciprocal meiotic recombination	1/1677	1/33618	0.049884	10	1	1	1	1	0.476172	Cara011g001190
GO:0042425	BP	e	choline biosynthetic process	1/1677	1/33618	0.049884	8	1	1	1	1	0.476172	Cara007g007040
GO:1990426	BP	e	mitotic recombination-dependent replication fork processing	1/1677	1/33618	0.049884	10	1	1	1	1	0.476172	Cara011g001190
GO:1903097	BP	e	regulation of CENP-A containing nucleosome assembly	1/1677	1/33618	0.049884	10	1	1	1	1	0.476172	Cara011g003420
GO:0071169	BP	e	establishment of protein localization to chromatin	1/1677	1/33618	0.049884	8	1	1	1	1	0.476172	Cara013g003520
GO:0019458	BP	e	methionine catabolic process via 2-oxobutanoate	1/1677	1/33618	0.049884	11	1	1	1	1	0.476172	Cara015g026370
GO:0009235	BP	e	cobalamin metabolic process	1/1677	1/33618	0.049884	5	1	1	1	1	0.476172	Cara013g001340
GO:0048455	BP	e	stamen formation	1/1677	1/33618	0.049884	5	1	1	1	1	0.476172	Cara013g011400
GO:0000372	BP	e	Group I intron splicing	1/1677	1/33618	0.049884	11	1	1	1	1	0.476172	Cara013g002140
GO:0006407	BP	e	rRNA export from nucleus	1/1677	1/33618	0.049884	10	1	1	1	1	0.476172	Cara007g005500
GO:0051029	BP	e	rRNA transport	1/1677	1/33618	0.049884	8	1	1	1	1	0.476172	Cara007g005500
GO:0090356	BP	e	negative regulation of auxin metabolic process	1/1677	1/33618	0.049884	6	1	1	1	1	0.476172	Cara007g003970
GO:0010270	BP	e	photosystem II oxygen evolving complex assembly	1/1677	1/33618	0.049884	7	1	1	1	1	0.476172	Cara015g025040
GO:0015739	BP	e	sialic acid transport	1/1677	1/33618	0.049884	8	1	1	1	1	0.476172	Cara003g001070
GO:0046167	BP	e	glycerol-3-phosphate biosynthetic process	1/1677	1/33618	0.049884	7	1	1	1	1	0.476172	Cara007g005060
GO:2001215	BP	e	regulation of hydroxymethylglutaryl-CoA reductase (NADPH) activity	1/1677	1/33618	0.049884	5	1	1	1	1	0.476172	Cara003g034400
GO:0046680	BP	e	response to DDT	1/1677	1/33618	0.049884	5	1	1	1	1	0.476172	Cara013g008900
GO:0045056	BP	e	transcytosis	1/1677	1/33618	0.049884	5	1	1	1	1	0.476172	Cara015g024580
GO:0031619	BP	e	homologous chromosome orientation involved in meiotic metaphase I plate congression	1/1677	1/33618	0.049884	6	1	1	1	1	0.476172	Cara011g001190
GO:1902544	BP	e	regulation of DNA N-glycosylase activity	1/1677	1/33618	0.049884	5	1	1	1	1	0.476172	Cara007g003900
GO:0000489	BP	e	maturation of SSU-rRNA from tetracistronic rRNA transcript (SSU-rRNA, LSU-rRNA, 4.5S-rRNA, 5S-rRNA)	1/1677	1/33618	0.049884	11	1	1	1	1	0.476172	Cara003g043700
GO:0009236	BP	e	cobalamin biosynthetic process	1/1677	1/33618	0.049884	6	1	1	1	1	0.476172	Cara013g001340
GO:0044778	BP	e	meiotic DNA integrity checkpoint	1/1677	1/33618	0.049884	8	1	1	1	1	0.476172	Cara007g004980
GO:0000376	BP	e	RNA splicing, via transesterification reactions with guanosine as nucleophile	1/1677	1/33618	0.049884	10	1	1	1	1	0.476172	Cara013g002140
GO:0090058	BP	e	metaxylem development	1/1677	1/33618	0.049884	6	1	1	1	1	0.476172	Cara005g002100
GO:0048524	BP	e	positive regulation of viral process	1/1677	1/33618	0.049884	6	1	1	1	1	0.476172	Cara011g004480
GO:0070199	BP	e	establishment of protein localization to chromosome	1/1677	1/33618	0.049884	7	1	1	1	1	0.476172	Cara013g003520
GO:0000488	BP	e	maturation of LSU-rRNA from tetracistronic rRNA transcript (SSU-rRNA, LSU-rRNA, 4.5S-rRNA, 5S-rRNA)	1/1677	1/33618	0.049884	11	1	1	1	1	0.476172	Cara003g043700
GO:0080166	BP	e	stomium development	1/1677	1/33618	0.049884	3	1	1	1	1	0.476172	Cara013g011100
GO:0051702	BP	e	interaction with symbiont	1/1677	1/33618	0.049884	3	1	1	1	1	0.476172	Cara011g004480
GO:0046070	BP	e	dGTP metabolic process	1/1677	1/33618	0.049884	11	1	1	1	1	0.476172	Cara013g001790
GO:0009087	BP	e	methionine catabolic process	1/1677	1/33618	0.049884	10	1	1	1	1	0.476172	Cara015g026370
GO:0071244	BP	e	cellular response to carbon dioxide	1/1677	1/33618	0.049884	6	1	1	1	1	0.476172	Cara015g022790
GO:0061015	BP	e	snRNA import into nucleus	1/1677	1/33618	0.049884	9	1	1	1	1	0.476172	Cara015g026560
GO:1990505	BP	e	mitotic DNA replication maintenance of fidelity	1/1677	1/33618	0.049884	9	1	1	1	1	0.476172	Cara011g001190
GO:0006127	BP	e	glycerophosphate shuttle	1/1677	1/33618	0.049884	13	1	1	1	1	0.476172	Cara003g043690
GO:1905309	BP	e	positive regulation of cohesin loading	1/1677	1/33618	0.049884	10	1	1	1	1	0.476172	Cara013g003520
GO:0070537	BP	e	histone H2A K63-linked deubiquitination	1/1677	1/33618	0.049884	11	1	1	1	1	0.476172	Cara007g004280
GO:0090202	BP	e	gene looping	1/1677	1/33618	0.049884	6	1	1	1	1	0.476172	Cara013g003520
GO:0071733	BP	e	transcriptional activation by promoter-enhancer looping	1/1677	1/33618	0.049884	12	1	1	1	1	0.476172	Cara013g003520
GO:0090414	BP	e	molybdate ion export from vacuole	1/1677	1/33618	0.049884	8	1	1	1	1	0.476172	Cara007g004020
GO:1905406	BP	e	positive regulation of mitotic cohesin loading	1/1677	1/33618	0.049884	11	1	1	1	1	0.476172	Cara013g003520
GO:1900490	BP	e	positive regulation of hydroxymethylglutaryl-CoA reductase (NADPH) activity	1/1677	1/33618	0.049884	6	1	1	1	1	0.476172	Cara003g034400
GO:2000630	BP	e	positive regulation of miRNA metabolic process	1/1677	1/33618	0.049884	8	1	1	1	1	0.476172	Cara013g008420
GO:1902479	BP	e	positive regulation of defense response to bacterium, incompatible interaction	1/1677	1/33618	0.049884	8	1	1	1	1	0.476172	Cara007g007020
GO:1901996	BP	e	regulation of indoleacetic acid biosynthetic process via tryptophan	1/1677	1/33618	0.049884	8	1	1	1	1	0.476172	Cara007g003970
GO:0006203	BP	e	dGTP catabolic process	1/1677	1/33618	0.049884	12	1	1	1	1	0.476172	Cara013g001790
GO:1902546	BP	e	positive regulation of DNA N-glycosylase activity	1/1677	1/33618	0.049884	6	1	1	1	1	0.476172	Cara007g003900
GO:0045799	BP	e	positive regulation of chromatin assembly or disassembly	1/1677	1/33618	0.049884	9	1	1	1	1	0.476172	Cara011g003420
GO:0070509	BP	e	calcium ion import	1/1677	1/33618	0.049884	9	1	1	1	1	0.476172	Cara013g003470
GO:0017085	BP	e	response to insecticide	1/1677	1/33618	0.049884	4	1	1	1	1	0.476172	Cara013g008900
GO:2000628	BP	e	regulation of miRNA metabolic process	1/1677	1/33618	0.049884	7	1	1	1	1	0.476172	Cara013g008420
GO:1904429	BP	e	regulation of t-circle formation	1/1677	1/33618	0.049884	8	1	1	1	1	0.476172	Cara007g003740
GO:0006056	BP	e	mannoprotein metabolic process	1/1677	1/33618	0.049884	6	1	1	1	1	0.476172	Cara013g008900
GO:0045471	BP	e	response to ethanol	1/1677	1/33618	0.049884	5	1	1	1	1	0.476172	Cara013g011100
GO:0010046	BP	e	response to mycotoxin	1/1677	1/33618	0.049884	4	1	1	1	1	0.476172	Cara003g001020
GO:1903099	BP	e	positive regulation of CENP-A containing nucleosome assembly	1/1677	1/33618	0.049884	11	1	1	1	1	0.476172	Cara011g003420
GO:0006844	BP	e	acyl carnitine transport	1/1677	1/33618	0.049884	8	1	1	1	1	0.476172	Cara007g003550
GO:1902298	BP	e	cell cycle DNA replication maintenance of fidelity	1/1677	1/33618	0.049884	8	1	1	1	1	0.476172	Cara011g001190
GO:0006868	BP	e	glutamine transport	1/1677	1/33618	0.049884	10	1	1	1	1	0.476172	Cara013g004460
GO:0044788	BP	e	modulation by host of viral process	1/1677	1/33618	0.049884	6	1	1	1	1	0.476172	Cara011g004480
GO:0009155	BP	e	purine deoxyribonucleotide catabolic process	1/1677	1/33618	0.049884	11	1	1	1	1	0.476172	Cara013g001790
GO:0070550	BP	e	rDNA condensation	1/1677	1/33618	0.049884	7	1	1	1	1	0.476172	Cara013g003520
GO:0000032	BP	e	cell wall mannoprotein biosynthetic process	1/1677	1/33618	0.049884	9	1	1	1	1	0.476172	Cara013g008900
GO:0034087	BP	e	establishment of mitotic sister chromatid cohesion	1/1677	1/33618	0.049884	4	1	1	1	1	0.476172	Cara013g003520
GO:0009146	BP	e	purine nucleoside triphosphate catabolic process	1/1677	1/33618	0.049884	9	1	1	1	1	0.476172	Cara013g001790
GO:0032241	BP	e	positive regulation of nucleobase-containing compound transport	1/1677	1/33618	0.049884	6	1	1	1	1	0.476172	Cara013g001300
GO:0010478	BP	e	chlororespiration	1/1677	1/33618	0.049884	6	1	1	1	1	0.476172	Cara007g004850
GO:0090230	BP	e	regulation of centromere complex assembly	1/1677	1/33618	0.049884	7	1	1	1	1	0.476172	Cara011g003420
GO:0010585	BP	e	glutamine secretion	1/1677	1/33618	0.049884	11	1	1	1	1	0.476172	Cara013g004460
GO:0051958	BP	e	methotrexate transport	1/1677	1/33618	0.049884	9	1	1	1	1	0.476172	Cara005g004470
GO:1900051	BP	e	positive regulation of histone exchange	1/1677	1/33618	0.049884	9	1	1	1	1	0.476172	Cara011g003420
GO:1901997	BP	e	negative regulation of indoleacetic acid biosynthetic process via tryptophan	1/1677	1/33618	0.049884	9	1	1	1	1	0.476172	Cara007g003970
GO:0006423	BP	e	cysteinyl-tRNA aminoacylation	1/1677	1/33618	0.049884	11	1	1	1	1	0.476172	Cara015g000710
GO:1990414	BP	e	replication-born double-strand break repair via sister chromatid exchange	1/1677	1/33618	0.049884	10	1	1	1	1	0.476172	Cara013g003520
GO:0046831	BP	e	regulation of RNA export from nucleus	1/1677	1/33618	0.049884	7	1	1	1	1	0.476172	Cara013g001300
GO:0009101	BP	e	glycoprotein biosynthetic process	1/1677	1/33618	0.049884	6	1	1	1	1	0.476172	Cara013g008900
GO:1901971	BP	e	regulation of DNA-5-methylcytosine glycosylase activity	1/1677	1/33618	0.049884	6	1	1	1	1	0.476172	Cara007g003900
GO:0006195	BP	e	purine nucleotide catabolic process	1/1677	1/33618	0.049884	9	1	1	1	1	0.476172	Cara013g001790
GO:0030836	BP	e	positive regulation of actin filament depolymerization	1/1677	1/33618	0.049884	11	1	1	1	1	0.476172	Cara007g007250
GO:0001672	BP	e	regulation of chromatin assembly or disassembly	1/1677	1/33618	0.049884	8	1	1	1	1	0.476172	Cara011g003420
GO:0048283	BP	e	indeterminate inflorescence morphogenesis	1/1677	1/33618	0.049884	5	1	1	1	1	0.476172	Cara013g004240
GO:0046949	BP	e	fatty-acyl-CoA biosynthetic process	1/1677	1/33618	0.049884	12	1	1	1	1	0.476172	Cara013g003530
GO:0000711	BP	e	meiotic DNA repair synthesis	1/1677	1/33618	0.049884	9	1	1	1	1	0.476172	Cara011g001190
GO:0010389	BP	e	regulation of G2/M transition of mitotic cell cycle	3/1677	17/33618	0.0499205	8	3	1	1	1	0.476172	Cara007g003960, Cara007g004980, Cara013g011510
GO:0019344	BP	e	cysteine biosynthetic process	3/1677	17/33618	0.0499205	10	3	1	1	1	0.476172	Cara003g001970, Cara005g004360, Cara015g026370
GO:1903313	BP	e	positive regulation of mRNA metabolic process	3/1677	17/33618	0.0499205	8	3	1	1	1	0.476172	Cara003g031100, Cara013g008600, Cara013g009460
GO:0009798	BP	e	axis specification	3/1677	17/33618	0.0499205	3	3	1	1	1	0.476172	Cara007g002450, Cara013g003900, Cara013g009220
GO:0009862	BP	e	systemic acquired resistance, salicylic acid mediated signaling pathway	3/1677	17/33618	0.0499205	6	3	1	1	1	0.476172	Cara003g031150, Cara007g001760, Cara015g024670
GO:0043902	BP	e	positive regulation of multi-organism process	3/1677	17/33618	0.0499205	4	3	1	1	1	0.476172	Cara007g007020, Cara011g004480, Cara013g002070
GO:0003678	MF	e	DNA helicase activity	6/1677	36/33618	0.00821225	8	6	1	1	1	0.498381	Cara007g003480, Cara007g003740, Cara011g014350, Cara013g001360, Cara013g007300, Cara015g001130
GO:0008553	MF	e	proton-exporting ATPase activity, phosphorylative mechanism	4/1677	17/33618	0.00871003	14	4	1	1	1	0.517803	Cara003g000290, Cara007g005380, Cara013g002560, Cara013g002710
GO:0042802	MF	e	identical protein binding	27/1677	322/33618	0.00931045	3	27	1	1	1	0.542427	Cara003g001050, Cara003g031090, Cara003g033750, Cara003g034080, Cara003g034160, Cara003g043280, Cara005g000290, Cara007g005140, Cara007g006820, Cara007g006830, Cara007g007190, Cara011g001190, Cara011g004090, Cara011g004550, Cara011g013150, Cara013g001340, Cara013g001410, Cara013g001660, Cara013g001820, Cara013g008000, Cara013g008180, Cara013g009220, Cara013g011310, Cara015g025050, Cara015g025420,…
GO:0015036	MF	e	disulfide oxidoreductase activity	8/1677	60/33618	0.00959468	4	8	1	1	1	0.548025	Cara003g033750, Cara007g004250, Cara011g006920, Cara011g006930, Cara013g001420, Cara013g002840, Cara015g025870, Cara015g026570
GO:0050662	MF	e	coenzyme binding	34/1677	435/33618	0.0102644	3	34	1	1	1	0.575002	Cara003g000390, Cara003g001970, Cara003g031150, Cara003g033750, Cara003g034210, Cara005g000570, Cara005g001850, Cara005g001970, Cara005g004360, Cara007g001870, Cara007g002160, Cara007g003970, Cara007g005280, Cara011g001430, Cara011g001440, Cara011g003770, Cara011g004770, Cara011g013100, Cara011g014170, Cara013g001410, Cara013g001550, Cara013g001610, Cara013g001750, Cara013g002410, Cara013g003210,…
GO:0042623	MF	e	ATPase activity, coupled	37/1677	484/33618	0.0110628	8	37	1	1	1	0.581277	Cara003g000290, Cara003g001960, Cara005g001890, Cara005g002130, Cara005g004210, Cara007g001920, Cara007g002240, Cara007g002340, Cara007g003480, Cara007g003740, Cara007g003980, Cara007g004000, Cara007g004060, Cara007g005380, Cara011g003680, Cara011g004090, Cara011g004220, Cara011g004300, Cara011g004560, Cara011g006960, Cara011g014350, Cara013g001360, Cara013g001490, Cara013g002180, Cara013g002560,…
GO:0022804	MF	e	active transmembrane transporter activity	45/1677	615/33618	0.0111969	3	45	1	1	1	0.581277	Cara003g000290, Cara003g001920, Cara003g031190, Cara003g033760, Cara003g034220, Cara005g000460, Cara005g001860, Cara005g001870, Cara005g001930, Cara005g002130, Cara005g004380, Cara007g001860, Cara007g001920, Cara007g002340, Cara007g003550, Cara007g003810, Cara007g004000, Cara007g004050, Cara007g004060, Cara007g005380, Cara007g005510, Cara007g007400, Cara011g001180, Cara011g004560, Cara011g006960,…
GO:0015301	MF	e	anion:anion antiporter activity	5/1677	28/33618	0.0115622	7	5	1	1	1	0.581277	Cara003g031190, Cara007g003810, Cara007g004050, Cara013g001470, Cara013g001480
GO:0016641	MF	e	oxidoreductase activity, acting on the CH-NH2 group of donors, oxygen as acceptor	5/1677	28/33618	0.0115622	4	5	1	1	1	0.581277	Cara003g043730, Cara005g004200, Cara011g013100, Cara011g013300, Cara013g001680
GO:0003725	MF	e	double-stranded RNA binding	5/1677	28/33618	0.0115622	5	5	1	1	1	0.581277	Cara007g005520, Cara007g007190, Cara011g001420, Cara013g008180, Cara015g000200
GO:0016860	MF	e	intramolecular oxidoreductase activity	7/1677	50/33618	0.0115843	3	7	1	1	1	0.581277	Cara003g034680, Cara005g001920, Cara011g013660, Cara011g014360, Cara013g008900, Cara013g009210, Cara019g004570
GO:0097159	MF	e	organic cyclic compound binding	448/1677	8108/33618	0.0117732	2	448	1	1	1	0.581277	Cara001g018170, Cara003g000260, Cara003g000290, Cara003g000300, Cara003g000320, Cara003g000330, Cara003g000370, Cara003g000390, Cara003g000570, Cara003g000580, Cara003g001020, Cara003g001050, Cara003g001150, Cara003g001170, Cara003g001930, Cara003g001960, Cara003g001970, Cara003g002010, Cara003g029710, Cara003g029730, Cara003g030960, Cara003g031010, Cara003g031020, Cara003g031070, Cara003g031080,…
GO:0036442	MF	e	proton-exporting ATPase activity	6/1677	39/33618	0.0121225	13	6	1	1	1	0.588548	Cara003g000290, Cara007g004060, Cara007g005380, Cara013g002560, Cara013g002710, Cara015g025160
GO:1901363	MF	e	heterocyclic compound binding	447/1677	8094/33618	0.01273	2	447	1	1	1	0.604416	Cara001g018170, Cara003g000260, Cara003g000290, Cara003g000300, Cara003g000320, Cara003g000330, Cara003g000370, Cara003g000390, Cara003g000570, Cara003g000580, Cara003g001020, Cara003g001050, Cara003g001150, Cara003g001170, Cara003g001930, Cara003g001960, Cara003g001970, Cara003g002010, Cara003g029710, Cara003g029730, Cara003g030960, Cara003g031010, Cara003g031020, Cara003g031070, Cara003g031080,…
GO:0016796	MF	e	exonuclease activity, active with either ribo- or deoxyribonucleic acids and producing 5'-phosphomonoesters	7/1677	51/33618	0.0128643	6	7	1	1	1	0.604416	Cara001g018170, Cara003g001150, Cara007g005530, Cara011g001420, Cara013g001400, Cara013g001930, Cara013g011240
GO:0042826	MF	e	histone deacetylase binding	2/1677	4/33618	0.0139492	4	2	1	1	1	0.634905	Cara013g011310, Cara015g022800
GO:0030523	MF	e	dihydrolipoamide S-acyltransferase activity	2/1677	4/33618	0.0139492	6	2	1	1	1	0.634905	Cara005g001850, Cara007g001870
GO:0004536	MF	e	deoxyribonuclease activity	6/1677	41/33618	0.0153606	5	6	1	1	1	0.64061	Cara011g001420, Cara011g004090, Cara013g001930, Cara013g008090, Cara013g011240, Cara015g024790
GO:0008378	MF	e	galactosyltransferase activity	7/1677	53/33618	0.0157236	5	7	1	1	1	0.64061	Cara005g000550, Cara005g000590, Cara005g000670, Cara013g001320, Cara013g007280, Cara013g007290, Cara015g000700
GO:0009055	MF	e	electron transfer activity	19/1677	215/33618	0.0167375	3	19	1	1	1	0.64061	Cara003g030970, Cara005g000060, Cara005g000100, Cara005g000570, Cara005g004350, Cara007g004220, Cara007g004250, Cara011g006890, Cara011g006920, Cara011g006930, Cara013g001420, Cara013g002840, Cara013g003360, Cara013g007770, Cara015g022940, Cara015g022950, Cara015g025870, Cara015g026250, Cara015g026570
GO:0016651	MF	e	oxidoreductase activity, acting on NAD(P)H	12/1677	119/33618	0.0180962	3	12	1	1	1	0.64061	Cara003g036520, Cara005g000130, Cara005g000570, Cara007g002390, Cara007g002400, Cara013g001420, Cara013g001550, Cara013g007220, Cara013g011280, Cara015g024720, Cara015g024870, Cara019g004290
GO:0016411	MF	e	acylglycerol O-acyltransferase activity	4/1677	21/33618	0.0186988	6	4	1	1	1	0.64061	Cara003g034420, Cara005g000180, Cara007g004070, Cara011g013600
GO:0051287	MF	e	NAD binding	7/1677	55/33618	0.0190065	5	7	1	1	1	0.64061	Cara003g034210, Cara005g001970, Cara011g003770, Cara011g004770, Cara013g001410, Cara013g001750, Cara013g003580
GO:0032561	MF	e	guanyl ribonucleotide binding	21/1677	251/33618	0.0191758	7	21	1	1	1	0.64061	Cara003g000260, Cara003g031090, Cara003g043660, Cara005g001960, Cara007g001620, Cara007g002170, Cara007g003690, Cara007g004940, Cara007g007060, Cara007g007110, Cara007g007320, Cara011g006990, Cara011g014360, Cara013g001520, Cara013g002740, Cara013g002890, Cara013g003470, Cara013g008440, Cara013g010950, Cara013g011530, Cara015g025150
GO:0019001	MF	e	guanyl nucleotide binding	21/1677	251/33618	0.0191758	6	21	1	1	1	0.64061	Cara003g000260, Cara003g031090, Cara003g043660, Cara005g001960, Cara007g001620, Cara007g002170, Cara007g003690, Cara007g004940, Cara007g007060, Cara007g007110, Cara007g007320, Cara011g006990, Cara011g014360, Cara013g001520, Cara013g002740, Cara013g002890, Cara013g003470, Cara013g008440, Cara013g010950, Cara013g011530, Cara015g025150
GO:0008094	MF	e	DNA-dependent ATPase activity	9/1677	81/33618	0.0194142	9	9	1	1	1	0.64061	Cara003g001960, Cara007g003480, Cara007g003740, Cara011g004090, Cara011g004220, Cara011g014350, Cara013g007300, Cara013g011510, Cara015g024790
GO:0008131	MF	e	primary amine oxidase activity	3/1677	12/33618	0.0194255	5	3	1	1	1	0.64061	Cara003g043730, Cara005g004200, Cara011g013300
GO:0005198	MF	e	structural molecule activity	44/1677	624/33618	0.0202133	1	44	1	1	1	0.64061	Cara003g030960, Cara003g033720, Cara003g034430, Cara003g040630, Cara003g040640, Cara005g000070, Cara005g000110, Cara005g000240, Cara005g000260, Cara005g000600, Cara005g001830, Cara005g004300, Cara005g004330, Cara005g004340, Cara007g003470, Cara007g003800, Cara007g003820, Cara007g004080, Cara007g004090, Cara007g005310, Cara007g005420, Cara007g005500, Cara007g005550, Cara007g006930, Cara007g007060,…
GO:0008017	MF	e	microtubule binding	12/1677	122/33618	0.0208794	5	12	1	1	1	0.64061	Cara003g031090, Cara003g043710, Cara005g000410, Cara005g002080, Cara005g002100, Cara007g007590, Cara011g003160, Cara011g003680, Cara013g004210, Cara013g007780, Cara015g022810, Cara019g000560
GO:0016638	MF	e	oxidoreductase activity, acting on the CH-NH2 group of donors	6/1677	44/33618	0.0212687	3	6	1	1	1	0.64061	Cara003g043730, Cara005g004200, Cara007g002440, Cara011g013100, Cara011g013300, Cara013g001680
GO:0004520	MF	e	endodeoxyribonuclease activity	4/1677	22/33618	0.0219723	6	4	1	1	1	0.64061	Cara011g004090, Cara013g001930, Cara013g008090, Cara015g024790
GO:0008253	MF	e	5'-nucleotidase activity	2/1677	5/33618	0.0224829	7	2	1	1	1	0.64061	Cara005g000200, Cara019g004440
GO:0004448	MF	e	isocitrate dehydrogenase activity	2/1677	5/33618	0.0224829	5	2	1	1	1	0.64061	Cara011g004770, Cara013g001410
GO:0016656	MF	e	monodehydroascorbate reductase (NADH) activity	2/1677	5/33618	0.0224829	5	2	1	1	1	0.64061	Cara013g001550, Cara015g024720
GO:0004645	MF	e	phosphorylase activity	2/1677	5/33618	0.0224829	5	2	1	1	1	0.64061	Cara013g003620, Cara013g008110
GO:0004526	MF	e	ribonuclease P activity	2/1677	5/33618	0.0224829	8	2	1	1	1	0.64061	Cara003g031060, Cara007g001780
GO:0016422	MF	e	mRNA (2'-O-methyladenosine-N6-)-methyltransferase activity	2/1677	5/33618	0.0224829	7	2	1	1	1	0.64061	Cara003g040660, Cara015g026240
GO:0005525	MF	e	GTP binding	20/1677	236/33618	0.0226153	8	20	1	1	1	0.64061	Cara003g000260, Cara003g031090, Cara003g043660, Cara005g001960, Cara007g001620, Cara007g002170, Cara007g003690, Cara007g004940, Cara007g007060, Cara007g007110, Cara007g007320, Cara011g006990, Cara011g014360, Cara013g001520, Cara013g002740, Cara013g002890, Cara013g008440, Cara013g010950, Cara013g011530, Cara015g025150
GO:0016846	MF	e	carbon-sulfur lyase activity	5/1677	33/33618	0.0227598	3	5	1	1	1	0.64061	Cara003g001970, Cara005g004390, Cara007g004590, Cara013g010850, Cara015g026370
GO:0032550	MF	e	purine ribonucleoside binding	20/1677	237/33618	0.0229883	5	20	1	1	1	0.64061	Cara003g000260, Cara003g031090, Cara003g043660, Cara005g001960, Cara007g001620, Cara007g002170, Cara007g003690, Cara007g004940, Cara007g007060, Cara007g007110, Cara007g007320, Cara011g006990, Cara011g014360, Cara013g001520, Cara013g002740, Cara013g002890, Cara013g008440, Cara013g010950, Cara013g011530, Cara015g025150
GO:0001883	MF	e	purine nucleoside binding	20/1677	237/33618	0.0229883	4	20	1	1	1	0.64061	Cara003g000260, Cara003g031090, Cara003g043660, Cara005g001960, Cara007g001620, Cara007g002170, Cara007g003690, Cara007g004940, Cara007g007060, Cara007g007110, Cara007g007320, Cara011g006990, Cara011g014360, Cara013g001520, Cara013g002740, Cara013g002890, Cara013g008440, Cara013g010950, Cara013g011530, Cara015g025150
GO:0004144	MF	e	diacylglycerol O-acyltransferase activity	3/1677	13/33618	0.0243324	7	3	1	1	1	0.64061	Cara003g034420, Cara005g000180, Cara011g013600
GO:0099516	MF	e	ion antiporter activity	8/1677	71/33618	0.0247711	6	8	1	1	1	0.64061	Cara003g031190, Cara003g034220, Cara007g003810, Cara007g004050, Cara011g013310, Cara013g001470, Cara013g001480, Cara015g025090
GO:0032549	MF	e	ribonucleoside binding	20/1677	241/33618	0.0247857	4	20	1	1	1	0.64061	Cara003g000260, Cara003g031090, Cara003g043660, Cara005g001960, Cara007g001620, Cara007g002170, Cara007g003690, Cara007g004940, Cara007g007060, Cara007g007110, Cara007g007320, Cara011g006990, Cara011g014360, Cara013g001520, Cara013g002740, Cara013g002890, Cara013g008440, Cara013g010950, Cara013g011530, Cara015g025150
GO:0001882	MF	e	nucleoside binding	20/1677	242/33618	0.0253123	3	20	1	1	1	0.64061	Cara003g000260, Cara003g031090, Cara003g043660, Cara005g001960, Cara007g001620, Cara007g002170, Cara007g003690, Cara007g004940, Cara007g007060, Cara007g007110, Cara007g007320, Cara011g006990, Cara011g014360, Cara013g001520, Cara013g002740, Cara013g002890, Cara013g008440, Cara013g010950, Cara013g011530, Cara015g025150
GO:0008252	MF	e	nucleotidase activity	4/1677	23/33618	0.0255741	6	4	1	1	1	0.64061	Cara005g000200, Cara005g004250, Cara007g001990, Cara019g004440
GO:0008810	MF	e	cellulase activity	4/1677	23/33618	0.0255741	5	4	1	1	1	0.64061	Cara013g011060, Cara015g024810, Cara015g025550, Cara015g026510
GO:0004518	MF	e	nuclease activity	23/1677	288/33618	0.0281021	4	23	1	1	1	0.64061	Cara001g018170, Cara003g001150, Cara003g031060, Cara003g034450, Cara003g034520, Cara003g040690, Cara007g001780, Cara007g005530, Cara007g007190, Cara007g007270, Cara011g001420, Cara011g004090, Cara013g001400, Cara013g001710, Cara013g001930, Cara013g002020, Cara013g002600, Cara013g008090, Cara013g008180, Cara013g008570, Cara013g011240, Cara015g024790, Cara019g004070
GO:0031491	MF	e	nucleosome binding	4/1677	24/33618	0.0295098	3	4	1	1	1	0.64061	Cara003g033970, Cara007g007170, Cara013g010910, Cara013g011310
GO:0016207	MF	e	4-coumarate-CoA ligase activity	3/1677	14/33618	0.0298427	5	3	1	1	1	0.64061	Cara013g003530, Cara019g002180, Cara019g004350
GO:0022857	MF	e	transmembrane transporter activity	68/1677	1049/33618	0.030237	2	68	1	1	1	0.64061	Cara003g000290, Cara003g001070, Cara003g001920, Cara003g030980, Cara003g031000, Cara003g031190, Cara003g033760, Cara003g034160, Cara003g034220, Cara003g043630, Cara005g000460, Cara005g001860, Cara005g001870, Cara005g001930, Cara005g002130, Cara005g004380, Cara005g004470, Cara007g001860, Cara007g001920, Cara007g002340, Cara007g003550, Cara007g003810, Cara007g004000, Cara007g004020, Cara007g004050,…
GO:0004527	MF	e	exonuclease activity	10/1677	98/33618	0.0309775	5	10	1	1	1	0.64061	Cara001g018170, Cara003g001150, Cara007g005530, Cara007g007270, Cara011g001420, Cara013g001400, Cara013g001710, Cara013g001930, Cara013g008570, Cara013g011240
GO:0005215	MF	e	transporter activity	77/1677	1211/33618	0.0311192	1	77	1	1	1	0.64061	Cara003g000290, Cara003g001070, Cara003g001920, Cara003g030980, Cara003g031000, Cara003g031190, Cara003g033760, Cara003g034160, Cara003g034220, Cara003g043630, Cara003g043680, Cara005g000440, Cara005g000460, Cara005g001860, Cara005g001870, Cara005g001930, Cara005g002130, Cara005g004380, Cara005g004470, Cara007g001760, Cara007g001860, Cara007g001920, Cara007g002340, Cara007g003550, Cara007g003810,…
GO:0004222	MF	e	metalloendopeptidase activity	6/1677	48/33618	0.0312962	6	6	1	1	1	0.64061	Cara003g034790, Cara007g006740, Cara013g003540, Cara013g008010, Cara015g025810, Cara019g002140
GO:0016853	MF	e	isomerase activity	21/1677	262/33618	0.0314129	2	21	1	1	1	0.64061	Cara003g029720, Cara003g034110, Cara003g034680, Cara003g043310, Cara003g043700, Cara005g001920, Cara005g004450, Cara007g006950, Cara007g007130, Cara011g003690, Cara011g004090, Cara011g013660, Cara011g014360, Cara013g001810, Cara013g004130, Cara013g008900, Cara013g009210, Cara015g024790, Cara015g025720, Cara015g026500, Cara019g004570
GO:0001067	MF	e	regulatory region nucleic acid binding	31/1677	424/33618	0.0324432	4	31	1	1	1	0.64061	Cara003g000370, Cara003g000570, Cara003g001170, Cara003g001930, Cara003g029710, Cara003g031100, Cara003g033860, Cara003g034000, Cara003g034570, Cara003g040610, Cara007g001540, Cara007g001550, Cara007g001980, Cara007g002410, Cara007g003770, Cara007g005470, Cara011g003550, Cara011g013270, Cara013g002010, Cara013g002400, Cara013g003000, Cara013g004160, Cara013g004170, Cara013g008100, Cara013g008600,…
GO:0044212	MF	e	transcription regulatory region DNA binding	31/1677	424/33618	0.0324432	5	31	1	1	1	0.64061	Cara003g000370, Cara003g000570, Cara003g001170, Cara003g001930, Cara003g029710, Cara003g031100, Cara003g033860, Cara003g034000, Cara003g034570, Cara003g040610, Cara007g001540, Cara007g001550, Cara007g001980, Cara007g002410, Cara007g003770, Cara007g005470, Cara011g003550, Cara011g013270, Cara013g002010, Cara013g002400, Cara013g003000, Cara013g004160, Cara013g004170, Cara013g008100, Cara013g008600,…
GO:0072349	MF	e	modified amino acid transmembrane transporter activity	2/1677	6/33618	0.0326186	3	2	1	1	1	0.64061	Cara005g002130, Cara005g004470
GO:0004124	MF	e	cysteine synthase activity	2/1677	6/33618	0.0326186	4	2	1	1	1	0.64061	Cara003g001970, Cara005g004360
GO:0004616	MF	e	phosphogluconate dehydrogenase (decarboxylating) activity	2/1677	6/33618	0.0326186	5	2	1	1	1	0.64061	Cara007g002000, Cara015g025130
GO:0003962	MF	e	cystathionine gamma-synthase activity	2/1677	6/33618	0.0326186	4	2	1	1	1	0.64061	Cara013g003210, Cara015g026370
GO:0004003	MF	e	ATP-dependent DNA helicase activity	4/1677	25/33618	0.0337837	10	4	1	1	1	0.64061	Cara007g003480, Cara007g003740, Cara011g014350, Cara013g007300
GO:0016866	MF	e	intramolecular transferase activity	6/1677	49/33618	0.034212	3	6	1	1	1	0.64061	Cara003g029720, Cara003g034110, Cara003g043310, Cara003g043700, Cara013g004130, Cara019g004570
GO:0008233	MF	e	peptidase activity	38/1677	539/33618	0.0353169	3	38	1	1	1	0.64061	Cara001g018190, Cara003g000590, Cara003g034790, Cara003g043540, Cara005g000080, Cara005g000090, Cara005g000150, Cara005g002120, Cara007g002430, Cara007g004280, Cara007g004650, Cara007g006700, Cara007g006740, Cara007g006790, Cara007g006850, Cara007g008920, Cara011g003260, Cara011g013900, Cara011g014240, Cara011g014340, Cara013g001660, Cara013g001960, Cara013g002960, Cara013g003540, Cara013g003860,…
GO:0003735	MF	e	structural constituent of ribosome	35/1677	489/33618	0.0353842	2	35	1	1	1	0.64061	Cara003g033720, Cara003g034430, Cara003g040630, Cara003g040640, Cara005g000070, Cara005g000110, Cara005g000260, Cara005g000600, Cara005g001830, Cara005g004300, Cara005g004330, Cara005g004340, Cara007g003470, Cara007g004080, Cara007g004090, Cara007g005310, Cara007g005500, Cara007g005550, Cara007g006930, Cara007g007550, Cara011g001260, Cara011g004240, Cara013g001560, Cara013g003100, Cara013g003550,…
GO:0004386	MF	e	helicase activity	16/1677	188/33618	0.0407514	7	16	1	1	1	0.64061	Cara003g001960, Cara003g034700, Cara005g000160, Cara007g002240, Cara007g003480, Cara007g003740, Cara007g007430, Cara011g004220, Cara011g004300, Cara011g014350, Cara013g001360, Cara013g001490, Cara013g002180, Cara013g007300, Cara015g000200, Cara015g001130
GO:0009982	MF	e	pseudouridine synthase activity	3/1677	16/33618	0.0426481	4	3	1	1	1	0.64061	Cara003g029720, Cara003g034110, Cara003g043700
GO:0003713	MF	e	transcription coactivator activity	5/1677	39/33618	0.0432974	3	5	1	1	1	0.64061	Cara003g040670, Cara007g003900, Cara011g014080, Cara013g001230, Cara015g025850
GO:0005384	MF	e	manganese ion transmembrane transporter activity	4/1677	27/33618	0.0433557	8	4	1	1	1	0.64061	Cara003g030980, Cara003g031000, Cara011g004680, Cara015g025040
GO:0016410	MF	e	N-acyltransferase activity	9/1677	89/33618	0.0438329	5	9	1	1	1	0.64061	Cara003g034630, Cara003g043300, Cara003g043450, Cara007g003910, Cara007g008890, Cara011g003570, Cara011g013640, Cara011g014180, Cara013g007230
GO:0050897	MF	e	cobalt ion binding	6/1677	52/33618	0.0439875	6	6	1	1	1	0.64061	Cara003g034550, Cara005g000570, Cara007g004220, Cara013g007220, Cara013g008020, Cara015g024940
GO:0042800	MF	e	histone methyltransferase activity (H3-K4 specific)	2/1677	7/33618	0.0441753	9	2	1	1	1	0.64061	Cara013g001280, Cara013g011120
GO:0016730	MF	e	oxidoreductase activity, acting on iron-sulfur proteins as donors	2/1677	7/33618	0.0441753	3	2	1	1	1	0.64061	Cara013g002120, Cara013g011280
GO:1990714	MF	e	hydroxyproline O-galactosyltransferase activity	2/1677	7/33618	0.0441753	6	2	1	1	1	0.64061	Cara005g000550, Cara015g000700
GO:0009011	MF	e	starch synthase activity	2/1677	7/33618	0.0441753	6	2	1	1	1	0.64061	Cara013g003070, Cara013g007790
GO:0008318	MF	e	protein prenyltransferase activity	2/1677	7/33618	0.0441753	5	2	1	1	1	0.64061	Cara007g006840, Cara013g001740
GO:0008113	MF	e	peptide-methionine (S)-S-oxide reductase activity	2/1677	7/33618	0.0441753	5	2	1	1	1	0.64061	Cara013g008750, Cara013g010990
GO:0016688	MF	e	L-ascorbate peroxidase activity	2/1677	7/33618	0.0441753	5	2	1	1	1	0.64061	Cara011g004180, Cara013g011480
GO:0008289	MF	e	lipid binding	23/1677	301/33618	0.0443705	2	23	1	1	1	0.64061	Cara003g030880, Cara003g031030, Cara003g031200, Cara003g043380, Cara005g000520, Cara005g001850, Cara007g001440, Cara007g001760, Cara007g001870, Cara007g003460, Cara007g004950, Cara007g006850, Cara007g007020, Cara011g004670, Cara011g014300, Cara013g002950, Cara013g003240, Cara013g008680, Cara013g008690, Cara013g008700, Cara013g008710, Cara015g000590, Cara015g000660
GO:0015631	MF	e	tubulin binding	12/1677	134/33618	0.0443733	4	12	1	1	1	0.64061	Cara003g031090, Cara003g043710, Cara005g000410, Cara005g002080, Cara005g002100, Cara007g007590, Cara011g003160, Cara011g003680, Cara013g004210, Cara013g007780, Cara015g022810, Cara019g000560
GO:0046943	MF	e	carboxylic acid transmembrane transporter activity	12/1677	134/33618	0.0443733	6	12	1	1	1	0.64061	Cara003g001070, Cara003g033760, Cara003g034220, Cara003g043630, Cara005g002130, Cara005g004470, Cara007g003550, Cara007g005150, Cara013g001470, Cara013g001480, Cara015g025380, Cara019g000390
GO:0005342	MF	e	organic acid transmembrane transporter activity	12/1677	134/33618	0.0443733	3	12	1	1	1	0.64061	Cara003g001070, Cara003g033760, Cara003g034220, Cara003g043630, Cara005g002130, Cara005g004470, Cara007g003550, Cara007g005150, Cara013g001470, Cara013g001480, Cara015g025380, Cara019g000390
GO:0008375	MF	e	acetylglucosaminyltransferase activity	5/1677	40/33618	0.0475292	5	5	1	1	1	0.64061	Cara011g003310, Cara013g001330, Cara013g002470, Cara013g008810, Cara015g024590
GO:0016655	MF	e	oxidoreductase activity, acting on NAD(P)H, quinone or similar compound as acceptor	6/1677	53/33618	0.0475956	4	6	1	1	1	0.64061	Cara005g000130, Cara007g002390, Cara007g002400, Cara013g001550, Cara013g007220, Cara015g024720
GO:0010326	MF	e	methionine-oxo-acid transaminase activity	1/1677	1/33618	0.049884	5	1	1	1	1	0.64061	Cara007g003970
GO:0004622	MF	e	lysophospholipase activity	1/1677	1/33618	0.049884	6	1	1	1	1	0.64061	Cara007g004070
GO:0080081	MF	e	4-methylumbelliferyl-beta-D-glucopyranoside beta-glucosidase activity	1/1677	1/33618	0.049884	7	1	1	1	1	0.64061	Cara007g007260
GO:0032794	MF	e	GTPase activating protein binding	1/1677	1/33618	0.049884	3	1	1	1	1	0.64061	Cara013g011530
GO:0004835	MF	e	tubulin-tyrosine ligase activity	1/1677	1/33618	0.049884	5	1	1	1	1	0.64061	Cara011g014220
GO:0003856	MF	e	3-dehydroquinate synthase activity	1/1677	1/33618	0.049884	5	1	1	1	1	0.64061	Cara013g011520
GO:0000234	MF	e	phosphoethanolamine N-methyltransferase activity	1/1677	1/33618	0.049884	6	1	1	1	1	0.64061	Cara007g007040
GO:0052590	MF	e	sn-glycerol-3-phosphate:ubiquinone oxidoreductase activity	1/1677	1/33618	0.049884	6	1	1	1	1	0.64061	Cara003g043690
GO:0015922	MF	e	aspartate oxidase activity	1/1677	1/33618	0.049884	5	1	1	1	1	0.64061	Cara013g001680
GO:0045435	MF	e	lycopene epsilon cyclase activity	1/1677	1/33618	0.049884	4	1	1	1	1	0.64061	Cara011g013660
GO:0005476	MF	e	carnitine:acyl carnitine antiporter activity	1/1677	1/33618	0.049884	6	1	1	1	1	0.64061	Cara007g003550
GO:0008685	MF	e	2-C-methyl-D-erythritol 2,4-cyclodiphosphate synthase activity	1/1677	1/33618	0.049884	4	1	1	1	1	0.64061	Cara015g024750
GO:0004583	MF	e	dolichyl-phosphate-glucose-glycolipid alpha-glucosyltransferase activity	1/1677	1/33618	0.049884	6	1	1	1	1	0.64061	Cara011g003230
GO:0106073	MF	e	dolichyl pyrophosphate Glc2Man9GlcNAc2 alpha-1,2-glucosyltransferase activity	1/1677	1/33618	0.049884	6	1	1	1	1	0.64061	Cara011g003230
GO:0052723	MF	e	inositol hexakisphosphate 1-kinase activity	1/1677	1/33618	0.049884	6	1	1	1	1	0.64061	Cara013g002550
GO:0004424	MF	e	imidazoleglycerol-phosphate dehydratase activity	1/1677	1/33618	0.049884	5	1	1	1	1	0.64061	Cara005g004280
GO:0106050	MF	e	tRNA 2'-O-methyltransferase activity	1/1677	1/33618	0.049884	7	1	1	1	1	0.64061	Cara013g003440
GO:0018826	MF	e	methionine gamma-lyase activity	1/1677	1/33618	0.049884	4	1	1	1	1	0.64061	Cara015g026370
GO:0004056	MF	e	argininosuccinate lyase activity	1/1677	1/33618	0.049884	5	1	1	1	1	0.64061	Cara019g000570
GO:0047668	MF	e	amygdalin beta-glucosidase activity	1/1677	1/33618	0.049884	7	1	1	1	1	0.64061	Cara007g007260
GO:0000829	MF	e	inositol heptakisphosphate kinase activity	1/1677	1/33618	0.049884	5	1	1	1	1	0.64061	Cara013g002550
GO:0044318	MF	e	L-aspartate:fumarate oxidoreductase activity	1/1677	1/33618	0.049884	4	1	1	1	1	0.64061	Cara013g001680
GO:0035299	MF	e	inositol pentakisphosphate 2-kinase activity	1/1677	1/33618	0.049884	5	1	1	1	1	0.64061	Cara019g004110
GO:0004142	MF	e	diacylglycerol cholinephosphotransferase activity	1/1677	1/33618	0.049884	6	1	1	1	1	0.64061	Cara007g004860
GO:0004476	MF	e	mannose-6-phosphate isomerase activity	1/1677	1/33618	0.049884	5	1	1	1	1	0.64061	Cara013g008900
GO:0018025	MF	e	calmodulin-lysine N-methyltransferase activity	1/1677	1/33618	0.049884	8	1	1	1	1	0.64061	Cara013g011330
GO:0009979	MF	e	16:0 monogalactosyldiacylglycerol desaturase activity	1/1677	1/33618	0.049884	5	1	1	1	1	0.64061	Cara007g004840
GO:0003963	MF	e	RNA-3'-phosphate cyclase activity	1/1677	1/33618	0.049884	4	1	1	1	1	0.64061	Cara013g002600
GO:0047513	MF	e	1,2-alpha-L-fucosidase activity	1/1677	1/33618	0.049884	7	1	1	1	1	0.64061	Cara003g034010
GO:0050201	MF	e	fucokinase activity	1/1677	1/33618	0.049884	5	1	1	1	1	0.64061	Cara003g000330
GO:0047632	MF	e	agmatine deiminase activity	1/1677	1/33618	0.049884	5	1	1	1	1	0.64061	Cara007g008860
GO:0050072	MF	e	m7G(5')pppN diphosphatase activity	1/1677	1/33618	0.049884	6	1	1	1	1	0.64061	Cara003g043280
GO:0102521	MF	e	tRNA-4-demethylwyosine synthase activity	1/1677	1/33618	0.049884	5	1	1	1	1	0.64061	Cara019g004490
GO:0016852	MF	e	sirohydrochlorin cobaltochelatase activity	1/1677	1/33618	0.049884	3	1	1	1	1	0.64061	Cara013g001340
GO:0004740	MF	e	pyruvate dehydrogenase (acetyl-transferring) kinase activity	1/1677	1/33618	0.049884	6	1	1	1	1	0.64061	Cara005g000290
GO:0015350	MF	e	methotrexate transmembrane transporter activity	1/1677	1/33618	0.049884	8	1	1	1	1	0.64061	Cara005g004470
GO:0009020	MF	e	tRNA (guanosine-2'-O-)-methyltransferase activity	1/1677	1/33618	0.049884	8	1	1	1	1	0.64061	Cara013g003440
GO:0004555	MF	e	alpha,alpha-trehalase activity	1/1677	1/33618	0.049884	6	1	1	1	1	0.64061	Cara015g026080
GO:0004354	MF	e	glutamate dehydrogenase (NADP+) activity	1/1677	1/33618	0.049884	6	1	1	1	1	0.64061	Cara007g002440
GO:0003846	MF	e	2-acylglycerol O-acyltransferase activity	1/1677	1/33618	0.049884	7	1	1	1	1	0.64061	Cara007g004070
GO:0080083	MF	e	beta-gentiobiose beta-glucosidase activity	1/1677	1/33618	0.049884	7	1	1	1	1	0.64061	Cara007g007260
GO:0043754	MF	e	dihydrolipoyllysine-residue (2-methylpropanoyl)transferase activity	1/1677	1/33618	0.049884	5	1	1	1	1	0.64061	Cara005g001850
GO:0005456	MF	e	CMP-N-acetylneuraminate transmembrane transporter activity	1/1677	1/33618	0.049884	6	1	1	1	1	0.64061	Cara003g001070
GO:0001716	MF	e	L-amino-acid oxidase activity	1/1677	1/33618	0.049884	5	1	1	1	1	0.64061	Cara013g001680
GO:0051266	MF	e	sirohydrochlorin ferrochelatase activity	1/1677	1/33618	0.049884	4	1	1	1	1	0.64061	Cara013g001340
GO:0050408	MF	e	[pyruvate kinase]-phosphatase activity	1/1677	1/33618	0.049884	7	1	1	1	1	0.64061	Cara005g003970
GO:0016971	MF	e	flavin-linked sulfhydryl oxidase activity	1/1677	1/33618	0.049884	6	1	1	1	1	0.64061	Cara003g033750
GO:0005078	MF	e	MAP-kinase scaffold activity	1/1677	1/33618	0.049884	5	1	1	1	1	0.64061	Cara007g007290
GO:0052591	MF	e	sn-glycerol-3-phosphate:ubiquinone-8 oxidoreductase activity	1/1677	1/33618	0.049884	7	1	1	1	1	0.64061	Cara003g043690
GO:0090430	MF	e	caffeoyl-CoA: alcohol caffeoyl transferase activity	1/1677	1/33618	0.049884	5	1	1	1	1	0.64061	Cara007g004070
GO:0062045	MF	e	L-lysine alpha-aminotransferase	1/1677	1/33618	0.049884	5	1	1	1	1	0.64061	Cara003g031150
GO:0004338	MF	e	glucan exo-1,3-beta-glucosidase activity	1/1677	1/33618	0.049884	7	1	1	1	1	0.64061	Cara011g014160
GO:0004817	MF	e	cysteine-tRNA ligase activity	1/1677	1/33618	0.049884	5	1	1	1	1	0.64061	Cara015g000710
GO:0005222	MF	e	intracellular cAMP activated cation channel activity	1/1677	1/33618	0.049884	10	1	1	1	1	0.64061	Cara013g003470
GO:0004358	MF	e	glutamate N-acetyltransferase activity	1/1677	1/33618	0.049884	7	1	1	1	1	0.64061	Cara011g003570
GO:0046523	MF	e	S-methyl-5-thioribose-1-phosphate isomerase activity	1/1677	1/33618	0.049884	5	1	1	1	1	0.64061	Cara011g014360
GO:0008837	MF	e	diaminopimelate epimerase activity	1/1677	1/33618	0.049884	7	1	1	1	1	0.64061	Cara011g003690
GO:0102092	MF	e	5-diphosphoinositol pentakisphosphate 3-kinase activity	1/1677	1/33618	0.049884	5	1	1	1	1	0.64061	Cara013g002550
GO:0004147	MF	e	dihydrolipoamide branched chain acyltransferase activity	1/1677	1/33618	0.049884	7	1	1	1	1	0.64061	Cara005g001850
GO:0033857	MF	e	diphosphoinositol-pentakisphosphate kinase activity	1/1677	1/33618	0.049884	5	1	1	1	1	0.64061	Cara013g002550
GO:0000832	MF	e	inositol hexakisphosphate 5-kinase activity	1/1677	1/33618	0.049884	6	1	1	1	1	0.64061	Cara013g002550
GO:0008114	MF	e	phosphogluconate 2-dehydrogenase activity	1/1677	1/33618	0.049884	5	1	1	1	1	0.64061	Cara015g025130
GO:0103012	MF	e	ferredoxin-thioredoxin reductase activity	1/1677	1/33618	0.049884	5	1	1	1	1	0.64061	Cara013g002120
GO:0008832	MF	e	dGTPase activity	1/1677	1/33618	0.049884	6	1	1	1	1	0.64061	Cara013g001790
GO:0004123	MF	e	cystathionine gamma-lyase activity	1/1677	1/33618	0.049884	4	1	1	1	1	0.64061	Cara015g026370
GO:1990534	MF	e	thermospermine oxidase activity	1/1677	1/33618	0.049884	5	1	1	1	1	0.64061	Cara011g013300
GO:0003914	MF	e	DNA (6-4) photolyase activity	1/1677	1/33618	0.049884	5	1	1	1	1	0.64061	Cara007g004210
GO:0016972	MF	e	thiol oxidase activity	1/1677	1/33618	0.049884	5	1	1	1	1	0.64061	Cara003g033750
GO:0004368	MF	e	glycerol-3-phosphate dehydrogenase (quinone) activity	1/1677	1/33618	0.049884	5	1	1	1	1	0.64061	Cara003g043690
GO:0000828	MF	e	inositol hexakisphosphate kinase activity	1/1677	1/33618	0.049884	5	1	1	1	1	0.64061	Cara013g002550
GO:0047341	MF	e	fucose-1-phosphate guanylyltransferase activity	1/1677	1/33618	0.049884	6	1	1	1	1	0.64061	Cara003g000330
GO:0050017	MF	e	L-3-cyanoalanine synthase activity	1/1677	1/33618	0.049884	4	1	1	1	1	0.64061	Cara003g001970
GO:0004668	MF	e	protein-arginine deiminase activity	1/1677	1/33618	0.049884	5	1	1	1	1	0.64061	Cara007g008860
GO:0016793	MF	e	triphosphoric monoester hydrolase activity	1/1677	1/33618	0.049884	5	1	1	1	1	0.64061	Cara013g001790
GO:0016901	MF	e	oxidoreductase activity, acting on the CH-OH group of donors, quinone or similar compound as acceptor	1/1677	1/33618	0.049884	4	1	1	1	1	0.64061	Cara003g043690
GO:0046423	MF	e	allene-oxide cyclase activity	1/1677	1/33618	0.049884	4	1	1	1	1	0.64061	Cara013g009210
GO:0015231	MF	e	5-formyltetrahydrofolate transmembrane transporter activity	1/1677	1/33618	0.049884	8	1	1	1	1	0.64061	Cara005g004470
GO:0102996	MF	e	beta,beta digalactosyldiacylglycerol galactosyltransferase activity	1/1677	1/33618	0.049884	5	1	1	1	1	0.64061	Cara005g000670
GO:0052724	MF	e	inositol hexakisphosphate 3-kinase activity	1/1677	1/33618	0.049884	6	1	1	1	1	0.64061	Cara013g002550
GO:0080123	MF	e	jasmonate-amino synthetase activity	1/1677	1/33618	0.049884	5	1	1	1	1	0.64061	Cara003g001020
GO:0016508	MF	e	long-chain-enoyl-CoA hydratase activity	1/1677	1/33618	0.049884	5	1	1	1	1	0.64061	Cara005g001920
GO:0004370	MF	e	glycerol kinase activity	1/1677	1/33618	0.049884	5	1	1	1	1	0.64061	Cara007g005060
GO:0008734	MF	e	L-aspartate oxidase activity	1/1677	1/33618	0.049884	6	1	1	1	1	0.64061	Cara013g001680
GO:0035591	MF	e	signaling adaptor activity	1/1677	1/33618	0.049884	3	1	1	1	1	0.64061	Cara007g007290
GO:0019237	MF	e	centromeric DNA binding	1/1677	1/33618	0.049884	7	1	1	1	1	0.64061	Cara007g003890
GO:0080082	MF	e	esculin beta-glucosidase activity	1/1677	1/33618	0.049884	7	1	1	1	1	0.64061	Cara007g007260
GO:0032942	MF	e	inositol tetrakisphosphate 2-kinase activity	1/1677	1/33618	0.049884	6	1	1	1	1	0.64061	Cara019g004110
GO:0008887	MF	e	glycerate kinase activity	1/1677	1/33618	0.049884	5	1	1	1	1	0.64061	Cara007g003950
GO:0004529	MF	e	exodeoxyribonuclease activity	3/1677	17/33618	0.0499205	6	3	1	1	1	0.64061	Cara011g001420, Cara013g001930, Cara013g011240
GO:0005381	MF	e	iron ion transmembrane transporter activity	3/1677	17/33618	0.0499205	8	3	1	1	1	0.64061	Cara003g030980, Cara003g031000, Cara003g034160
GO:0016895	MF	e	exodeoxyribonuclease activity, producing 5'-phosphomonoesters	3/1677	17/33618	0.0499205	7	3	1	1	1	0.64061	Cara011g001420, Cara013g001930, Cara013g011240
GO:0016832	MF	e	aldehyde-lyase activity	3/1677	17/33618	0.0499205	4	3	1	1	1	0.64061	Cara007g002160, Cara007g006910, Cara015g026260
GO:0043531	MF	p	ADP binding	3/1677	523/33618	1.28911e-08	8	3	3.75518e-05	3.66053e-05	3.75389e-05	1.87759e-05	Cara007g003520, Cara007g004350, Cara011g013630
GO:0004497	MF	p	monooxygenase activity	3/1677	434/33618	1.0521e-06	3	3	0.00306475	0.00298751	0.00306265	0.00102158	Cara003g034620, Cara007g002260, Cara013g004120
GO:0003964	MF	p	RNA-directed DNA polymerase activity	3/1677	402/33618	4.35492e-06	6	3	0.0126859	0.0123661	0.0126728	0.00235611	Cara013g007350, Cara015g026440, Cara015g026450
GO:0016709	MF	p	oxidoreductase activity, acting on paired donors, with incorporation or reduction of molecular oxygen, NAD(P)H as one donor, and incorporation of one atom of oxygen	2/1677	326/33618	1.64707e-05	4	2	0.0479791	0.0467697	0.0478802	0.00685415	Cara003g034620, Cara007g002260
GO:0016705	MF	p	oxidoreductase activity, acting on paired donors, with incorporation or reduction of molecular oxygen	10/1677	593/33618	3.57504e-05	3	10	0.104141	0.101516	0.103855	0.0115712	Cara003g034620, Cara003g044080, Cara005g000650, Cara007g002260, Cara007g004840, Cara011g013660, Cara013g002410, Cara013g004120, Cara013g008800, Cara013g011190
GO:0034061	MF	p	DNA polymerase activity	5/1677	421/33618	3.98926e-05	5	5	0.116207	0.113278	0.115848	0.0116207	Cara003g034060, Cara013g007350, Cara015g000250, Cara015g026440, Cara015g026450
GO:0019825	MF	p	oxygen binding	4/1677	373/33618	6.33466e-05	3	4	0.184529	0.179877	0.183895	0.0167753	Cara003g034620, Cara003g044090, Cara007g002260, Cara013g004120
GO:0005506	MF	p	iron ion binding	5/1677	404/33618	7.68129e-05	6	5	0.223756	0.218116	0.222834	0.017212	Cara003g034620, Cara007g002260, Cara013g002410, Cara013g004120, Cara013g008800
GO:0006278	BP	p	RNA-dependent DNA biosynthetic process	4/1677	360/33618	0.000126145	8	4	0.70149	0.683806	0.69922	0.0369205	Cara003g040690, Cara011g014020, Cara013g007350, Cara015g026450
GO:0071897	BP	p	DNA biosynthetic process	6/1677	396/33618	0.000428267	7	6	1	1	1	0.057808	Cara003g034060, Cara003g040690, Cara011g001190, Cara011g014020, Cara013g007350, Cara015g026450
GO:0007166	BP	p	cell surface receptor signaling pathway	5/1677	352/33618	0.000751617	5	5	1	1	1	0.0746383	Cara003g034170, Cara007g006800, Cara013g001910, Cara013g003900, Cara013g008480
GO:0009812	BP	p	flavonoid metabolic process	3/1677	231/33618	0.00563702	3	3	1	1	1	0.202119	Cara013g011190, Cara015g026110, Cara015g026430
GO:0006952	BP	p	defense response	78/1677	2087/33618	0.00586995	3	78	1	1	1	0.204858	Cara003g000350, Cara003g001020, Cara003g031080, Cara003g031120, Cara003g031130, Cara003g031150, Cara003g033860, Cara003g034070, Cara003g034480, Cara003g034640, Cara005g000390, Cara005g000580, Cara005g001780, Cara005g002080, Cara007g001520, Cara007g001760, Cara007g003520, Cara007g003580, Cara007g003610, Cara007g003850, Cara007g004000, Cara007g004350, Cara007g004380, Cara007g005060, Cara007g005280,…
GO:0034754	BP	p	cellular hormone metabolic process	0/1677	99/33618	0.0100695	5	0	1	1	1	0.267927
GO:0007167	BP	p	enzyme linked receptor protein signaling pathway	4/1677	248/33618	0.0116338	6	4	1	1	1	0.278859	Cara003g034170, Cara007g006800, Cara013g001910, Cara013g003900
GO:0007169	BP	p	transmembrane receptor protein tyrosine kinase signaling pathway	4/1677	248/33618	0.0116338	7	4	1	1	1	0.278859	Cara003g034170, Cara007g006800, Cara013g001910, Cara013g003900
GO:0009813	BP	p	flavonoid biosynthetic process	3/1677	208/33618	0.0150253	4	3	1	1	1	0.30691	Cara013g011190, Cara015g026110, Cara015g026430
GO:0019760	BP	p	glucosinolate metabolic process	2/1677	169/33618	0.0191476	7	2	1	1	1	0.354933	Cara003g034000, Cara011g004200
GO:0016143	BP	p	S-glycoside metabolic process	2/1677	169/33618	0.0191476	5	2	1	1	1	0.354933	Cara003g034000, Cara011g004200
GO:0019757	BP	p	glycosinolate metabolic process	2/1677	169/33618	0.0191476	6	2	1	1	1	0.354933	Cara003g034000, Cara011g004200
GO:0006468	BP	p	protein phosphorylation	51/1677	1379/33618	0.0228835	7	51	1	1	1	0.378204	Cara003g000320, Cara003g001050, Cara003g031080, Cara003g031130, Cara003g034170, Cara003g034500, Cara003g043580, Cara005g000240, Cara005g000250, Cara005g000290, Cara005g000320, Cara005g000330, Cara005g003950, Cara005g004260, Cara007g001520, Cara007g004380, Cara007g006800, Cara007g006810, Cara007g007390, Cara007g007440, Cara007g008880, Cara011g003720, Cara011g004160, Cara011g004190, Cara011g004380,…
GO:0012501	BP	p	programmed cell death	6/1677	283/33618	0.026666	3	6	1	1	1	0.414625	Cara007g007150, Cara011g013630, Cara013g001970, Cara013g003000, Cara013g003470, Cara013g008020
GO:0042430	BP	p	indole-containing compound metabolic process	3/1677	192/33618	0.0283333	4	3	1	1	1	0.43491	Cara003g034260, Cara007g003970, Cara013g001430
GO:0004674	MF	p	protein serine/threonine kinase activity	46/1677	1337/33618	0.00696479	6	46	1	1	1	0.456782	Cara003g000320, Cara003g031080, Cara003g031130, Cara003g034170, Cara003g034500, Cara005g000240, Cara005g000250, Cara005g000320, Cara005g000330, Cara005g003950, Cara005g004260, Cara007g001520, Cara007g004380, Cara007g006800, Cara007g006810, Cara007g007160, Cara007g007180, Cara007g007390, Cara007g007440, Cara007g008880, Cara011g003720, Cara011g004160, Cara011g004380, Cara011g004540, Cara011g004550,…
GO:0042343	BP	p	indole glucosinolate metabolic process	0/1677	82/33618	0.0358519	8	0	1	1	1	0.476172
GO:0009626	BP	p	plant-type hypersensitive response	5/1677	243/33618	0.0364689	5	5	1	1	1	0.476172	Cara011g013630, Cara013g001970, Cara013g003000, Cara013g003470, Cara013g008020
GO:0034050	BP	p	host programmed cell death induced by symbiont	5/1677	243/33618	0.0364689	4	5	1	1	1	0.476172	Cara011g013630, Cara013g001970, Cara013g003000, Cara013g003470, Cara013g008020
GO:0042435	BP	p	indole-containing compound biosynthetic process	1/1677	108/33618	0.045427	5	1	1	1	1	0.476172	Cara013g001430
GO:0008219	BP	p	cell death	8/1677	314/33618	0.0492171	2	8	1	1	1	0.476172	Cara003g031130, Cara007g007150, Cara011g004680, Cara011g013630, Cara013g001970, Cara013g003000, Cara013g003470, Cara013g008020
GO:0016779	MF	p	nucleotidyltransferase activity	15/1677	566/33618	0.00819189	4	15	1	1	1	0.498381	Cara003g000330, Cara003g001020, Cara003g034060, Cara003g034280, Cara007g001810, Cara007g007480, Cara011g004890, Cara011g014070, Cara013g001400, Cara013g007350, Cara013g008110, Cara015g000250, Cara015g025520, Cara015g026440, Cara015g026450
GO:0016772	MF	p	transferase activity, transferring phosphorus-containing groups	96/1677	2417/33618	0.0173618	3	96	1	1	1	0.64061	Cara003g000320, Cara003g000330, Cara003g001020, Cara003g001050, Cara003g031080, Cara003g031130, Cara003g033980, Cara003g034060, Cara003g034080, Cara003g034170, Cara003g034280, Cara003g034500, Cara003g043580, Cara005g000240, Cara005g000250, Cara005g000290, Cara005g000320, Cara005g000330, Cara005g003950, Cara005g003970, Cara005g004260, Cara007g001520, Cara007g001810, Cara007g003580, Cara007g003620,…
GO:0020037	MF	p	heme binding	13/1677	473/33618	0.0246366	4	13	1	1	1	0.64061	Cara003g031020, Cara003g034620, Cara003g044090, Cara005g000060, Cara007g002260, Cara007g003490, Cara007g007280, Cara011g004180, Cara011g004390, Cara013g001970, Cara013g002080, Cara013g004120, Cara013g011480
GO:0071949	MF	p	FAD binding	0/1677	82/33618	0.0358519	6	0	1	1	1	0.64061
GO:0016627	MF	p	oxidoreductase activity, acting on the CH-CH group of donors	1/1677	108/33618	0.045427	3	1	1	1	1	0.64061	Cara011g014170

## Sheet: S3. subEE .85 retention GO
Supplementary Table 3. Gene ontology enrichment of genes present in subCE regions with low fractionation rate. Two-sided Fisher exact test was used for statistical testing; raw p-values are ginve in column G, while columns J-M report p-values adjusted according to Bonferroni, Sidak, Holm and Benjamini-Hochberg methods.
GO	NS	enrichment	name	ratio_in_study	ratio_in_pop	p_uncorrected	depth	study_count	p_bonferroni	p_sidak	p_holm	p_fdr_bh	study_items
GO:0008150	BP	e	biological_process	916/1149	24688/35449	6.25419e-15	0	916	3.52549e-11	3.43661e-11	3.52549e-11	3.52549e-11	Cara002g007860, Cara002g007870, Cara002g007880, Cara002g007920, Cara002g007940, Cara002g007950, Cara002g007960, Cara002g007970, Cara002g008070, Cara002g008080, Cara002g008090, Cara002g008100, Cara002g008110, Cara002g008120, Cara002g008130, Cara002g008140, Cara002g008150, Cara002g008160, Cara002g008170, Cara002g008190, Cara002g008200, Cara002g008210, Cara002g008220, Cara002g008230, Cara002g008240,…
GO:0032502	BP	e	developmental process	169/1149	3317/35449	3.45223e-09	1	169	1.94602e-05	1.89696e-05	1.94568e-05	9.73011e-06	Cara002g007920, Cara002g008130, Cara002g008150, Cara002g008160, Cara002g008290, Cara002g008350, Cara002g008380, Cara002g008480, Cara002g008520, Cara002g008540, Cara002g008550, Cara002g008560, Cara002g008620, Cara002g008630, Cara002g008700, Cara002g008720, Cara002g008780, Cara002g008800, Cara002g008840, Cara002g010400, Cara002g010500, Cara002g010510, Cara002g010610, Cara002g010680, Cara002g010690,…
GO:0048856	BP	e	anatomical structure development	122/1149	2204/35449	8.13269e-09	2	122	4.5844e-05	4.46883e-05	4.58277e-05	1.52813e-05	Cara002g007920, Cara002g008130, Cara002g008290, Cara002g008350, Cara002g008380, Cara002g008520, Cara002g008540, Cara002g008550, Cara002g008630, Cara002g008700, Cara002g008720, Cara002g008780, Cara002g008800, Cara002g008840, Cara002g010400, Cara002g010500, Cara002g010510, Cara002g010680, Cara002g010690, Cara002g010720, Cara002g010730, Cara002g010790, Cara002g011380, Cara002g011420, Cara002g011530,…
GO:0050794	BP	e	regulation of cellular process	227/1149	4966/35449	4.74369e-08	3	227	0.000267402	0.000260661	0.000267259	6.32335e-05	Cara002g007880, Cara002g008120, Cara002g008130, Cara002g008150, Cara002g008160, Cara002g008200, Cara002g008230, Cara002g008400, Cara002g008410, Cara002g008480, Cara002g008500, Cara002g008520, Cara002g008540, Cara002g008560, Cara002g008580, Cara002g008600, Cara002g008620, Cara002g008640, Cara002g008690, Cara002g008720, Cara002g008790, Cara002g008840, Cara002g008860, Cara002g008910, Cara002g008920,…
GO:0007275	BP	e	multicellular organism development	80/1149	1303/35449	6.18327e-08	3	80	0.000348551	0.000339764	0.000348304	6.32335e-05	Cara002g007920, Cara002g008540, Cara002g008550, Cara002g008700, Cara002g008720, Cara002g008780, Cara002g008840, Cara002g010500, Cara002g010510, Cara002g010680, Cara002g010690, Cara002g010720, Cara002g010730, Cara002g011420, Cara002g011690, Cara004g002030, Cara004g006890, Cara004g008390, Cara004g008720, Cara004g010240, Cara004g056170, Cara004g056340, Cara004g056420, Cara004g056450, Cara004g056540,…
GO:0009987	BP	e	cellular process	548/1149	14161/35449	6.73055e-08	1	548	0.000379401	0.000369837	0.000379065	6.32335e-05	Cara002g007860, Cara002g007870, Cara002g007880, Cara002g007920, Cara002g007940, Cara002g007950, Cara002g007960, Cara002g008120, Cara002g008130, Cara002g008140, Cara002g008160, Cara002g008190, Cara002g008200, Cara002g008210, Cara002g008220, Cara002g008290, Cara002g008350, Cara002g008380, Cara002g008400, Cara002g008410, Cara002g008420, Cara002g008430, Cara002g008480, Cara002g008490, Cara002g008500,…
GO:0050789	BP	e	regulation of biological process	251/1149	5696/35449	1.96948e-07	2	251	0.0011102	0.00108221	0.00110902	0.0001586	Cara002g007880, Cara002g007940, Cara002g007950, Cara002g007970, Cara002g008080, Cara002g008120, Cara002g008130, Cara002g008150, Cara002g008160, Cara002g008200, Cara002g008230, Cara002g008400, Cara002g008410, Cara002g008480, Cara002g008500, Cara002g008520, Cara002g008540, Cara002g008560, Cara002g008580, Cara002g008600, Cara002g008620, Cara002g008640, Cara002g008690, Cara002g008720, Cara002g008790,…
GO:0019222	BP	e	regulation of metabolic process	162/1149	3375/35449	3.76372e-07	3	162	0.00212161	0.00206813	0.00211898	0.000265201	Cara002g007880, Cara002g007940, Cara002g007950, Cara002g008120, Cara002g008230, Cara002g008400, Cara002g008500, Cara002g008520, Cara002g008540, Cara002g008620, Cara002g008690, Cara002g008720, Cara002g008840, Cara002g008860, Cara002g008910, Cara002g008920, Cara002g010510, Cara002g010530, Cara002g010600, Cara002g010680, Cara002g010710, Cara002g010770, Cara002g010900, Cara002g011010, Cara002g011080,…
GO:0031323	BP	e	regulation of cellular metabolic process	149/1149	3094/35449	1.18377e-06	4	149	0.00667294	0.00650472	0.00666347	0.000741437	Cara002g007880, Cara002g008120, Cara002g008230, Cara002g008400, Cara002g008500, Cara002g008540, Cara002g008620, Cara002g008690, Cara002g008720, Cara002g008840, Cara002g008860, Cara002g008910, Cara002g008920, Cara002g010510, Cara002g010530, Cara002g010600, Cara002g010680, Cara002g010770, Cara002g010900, Cara002g011080, Cara002g011120, Cara002g011170, Cara002g011420, Cara002g011520, Cara002g011620,…
GO:0044237	BP	e	cellular metabolic process	435/1149	11229/35449	6.25291e-06	2	435	0.0352477	0.0343591	0.0351914	0.00302994	Cara002g007860, Cara002g007870, Cara002g007880, Cara002g007920, Cara002g007940, Cara002g007950, Cara002g008120, Cara002g008130, Cara002g008140, Cara002g008160, Cara002g008190, Cara002g008210, Cara002g008220, Cara002g008290, Cara002g008350, Cara002g008400, Cara002g008410, Cara002g008430, Cara002g008500, Cara002g008520, Cara002g008540, Cara002g008560, Cara002g008580, Cara002g008600, Cara002g008610,…
GO:0003006	BP	e	developmental process involved in reproduction	81/1149	1490/35449	6.25404e-06	2	81	0.035254	0.0343653	0.0351915	0.00302994	Cara002g007920, Cara002g008130, Cara002g008290, Cara002g008350, Cara002g008380, Cara002g008550, Cara002g008620, Cara002g008630, Cara002g008700, Cara002g008720, Cara002g008780, Cara002g008800, Cara002g008840, Cara002g010500, Cara002g010680, Cara002g010690, Cara002g011380, Cara002g011530, Cara004g002030, Cara004g010240, Cara004g013120, Cara004g013380, Cara004g056170, Cara004g056450, Cara004g056680,…
GO:0048869	BP	e	cellular developmental process	54/1149	871/35449	6.45011e-06	2	54	0.0363592	0.0354427	0.0362883	0.00302994	Cara002g008130, Cara002g008160, Cara002g008350, Cara002g008380, Cara002g008480, Cara002g008620, Cara002g008840, Cara002g010920, Cara002g011010, Cara002g011380, Cara002g011660, Cara004g006670, Cara004g013380, Cara004g056170, Cara004g056330, Cara004g056680, Cara004g056920, Cara004g057320, Cara004g057580, Cara010g001460, Cara010g003140, Cara010g003150, Cara010g003620, Cara010g005200, Cara014g018710,…
GO:0019318	BP	e	hexose metabolic process	14/1149	106/35449	8.61329e-06	5	14	0.0485531	0.0473291	0.0484498	0.00373486	Cara002g008160, Cara002g011630, Cara010g001570, Cara010g002900, Cara014g019770, Cara014g021630, Cara014g021670, Cara014g025560, Cara014g025590, Cara014g027640, Cara016g001560, Cara022g001430, Cara022g002270, Cara022g002850
GO:0065007	BP	e	biological regulation	270/1149	6508/35449	9.64371e-06	1	270	0.0543616	0.0529912	0.0542362	0.00388297	Cara002g007880, Cara002g007940, Cara002g007950, Cara002g007970, Cara002g008080, Cara002g008120, Cara002g008130, Cara002g008150, Cara002g008160, Cara002g008200, Cara002g008230, Cara002g008400, Cara002g008410, Cara002g008480, Cara002g008500, Cara002g008520, Cara002g008540, Cara002g008560, Cara002g008580, Cara002g008600, Cara002g008620, Cara002g008640, Cara002g008690, Cara002g008720, Cara002g008790,…
GO:0044238	BP	e	primary metabolic process	418/1149	10782/35449	1.05867e-05	2	418	0.0596772	0.0581728	0.059529	0.00397848	Cara002g007860, Cara002g007870, Cara002g007880, Cara002g007920, Cara002g007940, Cara002g007950, Cara002g008120, Cara002g008130, Cara002g008150, Cara002g008160, Cara002g008210, Cara002g008220, Cara002g008350, Cara002g008470, Cara002g008500, Cara002g008520, Cara002g008540, Cara002g008560, Cara002g008600, Cara002g008610, Cara002g008620, Cara002g008630, Cara002g008640, Cara002g008660, Cara002g008700,…
GO:0016043	BP	e	cellular component organization	138/1149	2945/35449	1.27254e-05	2	138	0.0717333	0.0699249	0.0715424	0.00448333	Cara002g007870, Cara002g007940, Cara002g007950, Cara002g008160, Cara002g008380, Cara002g008410, Cara002g008420, Cara002g008480, Cara002g008490, Cara002g008520, Cara002g008540, Cara002g008640, Cara002g008710, Cara002g008840, Cara002g010290, Cara002g010430, Cara002g010510, Cara002g010610, Cara002g011050, Cara002g011080, Cara002g011150, Cara002g011180, Cara002g011320, Cara002g011390, Cara002g011540,…
GO:0071840	BP	e	cellular component organization or biogenesis	143/1149	3113/35449	2.12076e-05	1	143	0.119547	0.116534	0.119208	0.00703219	Cara002g007870, Cara002g007940, Cara002g007950, Cara002g008160, Cara002g008380, Cara002g008410, Cara002g008420, Cara002g008480, Cara002g008490, Cara002g008520, Cara002g008540, Cara002g008640, Cara002g008710, Cara002g008840, Cara002g010290, Cara002g010430, Cara002g010510, Cara002g010610, Cara002g010860, Cara002g011050, Cara002g011080, Cara002g011150, Cara002g011180, Cara002g011320, Cara002g011390,…
GO:0060255	BP	e	regulation of macromolecule metabolic process	142/1149	3095/35449	2.54003e-05	4	142	0.143181	0.139572	0.14275	0.00795452	Cara002g007880, Cara002g007940, Cara002g007950, Cara002g008120, Cara002g008230, Cara002g008500, Cara002g008520, Cara002g008540, Cara002g008620, Cara002g008720, Cara002g008840, Cara002g008860, Cara002g008910, Cara002g008920, Cara002g010530, Cara002g010600, Cara002g010680, Cara002g010710, Cara002g010770, Cara002g010900, Cara002g011010, Cara002g011080, Cara002g011120, Cara002g011170, Cara002g011420,…
GO:1901575	BP	e	organic substance catabolic process	78/1149	1511/35449	5.58109e-05	3	78	0.314606	0.306675	0.313545	0.0157303	Cara002g008210, Cara002g008220, Cara002g008470, Cara002g008520, Cara002g008610, Cara002g008640, Cara002g008780, Cara002g008850, Cara002g010400, Cara002g010650, Cara002g010670, Cara002g010710, Cara002g011120, Cara002g011160, Cara002g011230, Cara002g011450, Cara002g011720, Cara004g006420, Cara004g006610, Cara004g006830, Cara004g010230, Cara004g056190, Cara004g056330, Cara004g057010, Cara004g057080,…
GO:0008152	BP	e	metabolic process	500/1149	13414/35449	6.54151e-05	1	500	0.368745	0.359449	0.367437	0.0175593	Cara002g007860, Cara002g007870, Cara002g007880, Cara002g007920, Cara002g007940, Cara002g007950, Cara002g008120, Cara002g008130, Cara002g008140, Cara002g008150, Cara002g008160, Cara002g008190, Cara002g008210, Cara002g008220, Cara002g008290, Cara002g008350, Cara002g008400, Cara002g008410, Cara002g008430, Cara002g008470, Cara002g008500, Cara002g008520, Cara002g008540, Cara002g008560, Cara002g008580,…
GO:0051171	BP	e	regulation of nitrogen compound metabolic process	134/1149	2953/35449	7.13001e-05	4	134	0.401919	0.391787	0.400421	0.018269	Cara002g007880, Cara002g008120, Cara002g008230, Cara002g008500, Cara002g008540, Cara002g008620, Cara002g008690, Cara002g008720, Cara002g008840, Cara002g008860, Cara002g008910, Cara002g008920, Cara002g010510, Cara002g010530, Cara002g010600, Cara002g010680, Cara002g010770, Cara002g010900, Cara002g011080, Cara002g011120, Cara002g011170, Cara002g011420, Cara002g011520, Cara002g011700, Cara002g011740,…
GO:0048519	BP	e	negative regulation of biological process	60/1149	1096/35449	8.62025e-05	3	60	0.485924	0.473674	0.483941	0.0202468	Cara002g007940, Cara002g007950, Cara002g008480, Cara002g008500, Cara002g008720, Cara002g008840, Cara002g008860, Cara002g008910, Cara002g008920, Cara002g010290, Cara002g010710, Cara002g010900, Cara002g010920, Cara002g011080, Cara004g006920, Cara004g007000, Cara004g010240, Cara004g056690, Cara004g057110, Cara004g057230, Cara004g057680, Cara010g000810, Cara010g000850, Cara010g000910, Cara010g000980,…
GO:0005996	BP	e	monosaccharide metabolic process	15/1149	148/35449	9.88447e-05	4	15	0.557188	0.543142	0.554816	0.022207	Cara002g008160, Cara002g011630, Cara004g008470, Cara010g001570, Cara010g002900, Cara014g019770, Cara014g021630, Cara014g021670, Cara014g025560, Cara014g025590, Cara014g027640, Cara016g001560, Cara022g001430, Cara022g002270, Cara022g002850
GO:0009889	BP	e	regulation of biosynthetic process	122/1149	2659/35449	0.000102927	4	122	0.580201	0.565574	0.577628	0.022207	Cara002g007880, Cara002g008120, Cara002g008400, Cara002g008500, Cara002g008540, Cara002g008620, Cara002g008690, Cara002g008720, Cara002g008840, Cara002g008910, Cara002g008920, Cara002g010510, Cara002g010530, Cara002g010600, Cara002g010680, Cara002g010770, Cara002g010900, Cara002g011080, Cara002g011120, Cara002g011170, Cara002g011420, Cara002g011520, Cara002g011620, Cara002g011740, Cara004g006920,…
GO:0080090	BP	e	regulation of primary metabolic process	136/1149	3027/35449	0.000106367	4	136	0.59959	0.584474	0.596824	0.022207	Cara002g007880, Cara002g008120, Cara002g008230, Cara002g008500, Cara002g008540, Cara002g008620, Cara002g008690, Cara002g008720, Cara002g008840, Cara002g008860, Cara002g008910, Cara002g008920, Cara002g010530, Cara002g010600, Cara002g010680, Cara002g010770, Cara002g010900, Cara002g011080, Cara002g011120, Cara002g011170, Cara002g011420, Cara002g011520, Cara002g011700, Cara002g011740, Cara004g006920,…
GO:0010468	BP	e	regulation of gene expression	124/1149	2718/35449	0.00012021	5	124	0.677623	0.660541	0.674378	0.0242008	Cara002g007880, Cara002g007940, Cara002g007950, Cara002g008120, Cara002g008500, Cara002g008520, Cara002g008540, Cara002g008620, Cara002g008720, Cara002g008840, Cara002g008910, Cara002g008920, Cara002g010530, Cara002g010600, Cara002g010680, Cara002g010710, Cara002g010770, Cara002g010900, Cara002g011010, Cara002g011080, Cara002g011120, Cara002g011170, Cara002g011420, Cara002g011520, Cara002g011740,…
GO:0031326	BP	e	regulation of cellular biosynthetic process	120/1149	2629/35449	0.000150951	5	120	0.850908	0.829457	0.846681	0.0284196	Cara002g007880, Cara002g008120, Cara002g008400, Cara002g008500, Cara002g008540, Cara002g008620, Cara002g008690, Cara002g008720, Cara002g008840, Cara002g008910, Cara002g008920, Cara002g010510, Cara002g010530, Cara002g010600, Cara002g010680, Cara002g010770, Cara002g010900, Cara002g011080, Cara002g011120, Cara002g011170, Cara002g011420, Cara002g011520, Cara002g011740, Cara004g006920, Cara004g008450,…
GO:0043170	BP	e	macromolecule metabolic process	341/1149	8796/35449	0.000151249	3	341	0.852589	0.831096	0.848203	0.0284196	Cara002g007860, Cara002g007870, Cara002g007880, Cara002g007920, Cara002g007940, Cara002g007950, Cara002g008120, Cara002g008130, Cara002g008150, Cara002g008160, Cara002g008350, Cara002g008500, Cara002g008520, Cara002g008540, Cara002g008560, Cara002g008600, Cara002g008610, Cara002g008620, Cara002g008660, Cara002g008780, Cara002g008790, Cara002g008810, Cara002g008840, Cara002g008850, Cara002g008880,…
GO:0009056	BP	e	catabolic process	83/1149	1712/35449	0.000263627	2	83	1	1	1	0.0478495	Cara002g008210, Cara002g008220, Cara002g008470, Cara002g008520, Cara002g008610, Cara002g008640, Cara002g008780, Cara002g008850, Cara002g010400, Cara002g010650, Cara002g010670, Cara002g010710, Cara002g010740, Cara002g011120, Cara002g011160, Cara002g011230, Cara002g011450, Cara002g011720, Cara004g006420, Cara004g006610, Cara004g006830, Cara004g010230, Cara004g056190, Cara004g056300, Cara004g056330,…
GO:0009892	BP	e	negative regulation of metabolic process	39/1149	647/35449	0.000276637	4	39	1	1	1	0.0478495	Cara002g007940, Cara002g007950, Cara002g008720, Cara002g008840, Cara002g008860, Cara002g008910, Cara002g008920, Cara002g010710, Cara002g010900, Cara002g011080, Cara004g006920, Cara004g007000, Cara004g010240, Cara004g056690, Cara004g057110, Cara004g057680, Cara010g000910, Cara010g000980, Cara010g001420, Cara010g001510, Cara010g002810, Cara010g002960, Cara010g003680, Cara014g018740, Cara014g018880,…
GO:0048444	BP	e	floral organ morphogenesis	5/1149	19/35449	0.000282165	5	5	1	1	1	0.0478495	Cara002g008720, Cara004g056680, Cara004g057570, Cara014g027480, Cara022g001320
GO:0010090	BP	e	trichome morphogenesis	8/1149	53/35449	0.000288608	6	8	1	1	1	0.0478495	Cara002g008380, Cara004g056920, Cara010g001460, Cara014g021780, Cara016g000740, Cara016g001160, Cara016g001310, Cara022g002620
GO:0044424	CC	e	intracellular part	887/1149	22521/35449	5.23863e-24	2	887	5.09195e-21	4.96369e-21	5.09195e-21	5.09195e-21	Cara002g007870, Cara002g007880, Cara002g007890, Cara002g007900, Cara002g007910, Cara002g007920, Cara002g007930, Cara002g007940, Cara002g007950, Cara002g007970, Cara002g008070, Cara002g008080, Cara002g008090, Cara002g008100, Cara002g008120, Cara002g008140, Cara002g008160, Cara002g008170, Cara002g008190, Cara002g008200, Cara002g008210, Cara002g008220, Cara002g008230, Cara002g008240, Cara002g008250,…
GO:0005575	CC	e	cellular_component	1010/1149	27137/35449	6.51504e-23	0	1010	6.33262e-20	6.17311e-20	6.3261e-20	3.16631e-20	Cara002g007860, Cara002g007870, Cara002g007880, Cara002g007890, Cara002g007900, Cara002g007910, Cara002g007920, Cara002g007930, Cara002g007940, Cara002g007950, Cara002g007960, Cara002g007970, Cara002g008070, Cara002g008080, Cara002g008090, Cara002g008100, Cara002g008120, Cara002g008130, Cara002g008140, Cara002g008150, Cara002g008160, Cara002g008170, Cara002g008190, Cara002g008200, Cara002g008210,…
GO:0043226	CC	e	organelle	808/1149	20097/35449	4.86576e-22	1	808	4.72952e-19	4.61039e-19	4.71979e-19	1.57651e-19	Cara002g007870, Cara002g007880, Cara002g007890, Cara002g007900, Cara002g007910, Cara002g007920, Cara002g007930, Cara002g007940, Cara002g007950, Cara002g007970, Cara002g008070, Cara002g008080, Cara002g008100, Cara002g008120, Cara002g008140, Cara002g008160, Cara002g008170, Cara002g008190, Cara002g008200, Cara002g008230, Cara002g008240, Cara002g008250, Cara002g008290, Cara002g008310, Cara002g008320,…
GO:0044464	CC	e	cell part	943/1149	24748/35449	7.39931e-22	1	943	7.19213e-19	7.01098e-19	7.16994e-19	1.79803e-19	Cara002g007860, Cara002g007870, Cara002g007880, Cara002g007890, Cara002g007900, Cara002g007910, Cara002g007920, Cara002g007930, Cara002g007940, Cara002g007950, Cara002g007970, Cara002g008070, Cara002g008080, Cara002g008090, Cara002g008100, Cara002g008120, Cara002g008130, Cara002g008140, Cara002g008150, Cara002g008160, Cara002g008170, Cara002g008190, Cara002g008200, Cara002g008210, Cara002g008220,…
GO:0043229	CC	e	intracellular organelle	806/1149	20086/35449	1.56403e-21	3	806	1.52023e-18	1.48194e-18	1.51398e-18	3.04047e-19	Cara002g007870, Cara002g007880, Cara002g007890, Cara002g007900, Cara002g007910, Cara002g007920, Cara002g007930, Cara002g007940, Cara002g007950, Cara002g007970, Cara002g008070, Cara002g008080, Cara002g008100, Cara002g008120, Cara002g008140, Cara002g008160, Cara002g008170, Cara002g008190, Cara002g008200, Cara002g008230, Cara002g008240, Cara002g008250, Cara002g008290, Cara002g008310, Cara002g008320,…
GO:0043231	CC	e	intracellular membrane-bounded organelle	789/1149	19688/35449	2.78865e-20	4	789	2.71056e-17	2.64229e-17	2.69662e-17	4.51761e-18	Cara002g007870, Cara002g007880, Cara002g007890, Cara002g007900, Cara002g007910, Cara002g007920, Cara002g007930, Cara002g007940, Cara002g007950, Cara002g007970, Cara002g008070, Cara002g008080, Cara002g008100, Cara002g008120, Cara002g008140, Cara002g008160, Cara002g008170, Cara002g008190, Cara002g008200, Cara002g008230, Cara002g008240, Cara002g008250, Cara002g008290, Cara002g008310, Cara002g008320,…
GO:0043227	CC	e	membrane-bounded organelle	791/1149	19786/35449	4.72358e-20	2	791	4.59132e-17	4.47567e-17	4.56297e-17	6.55902e-18	Cara002g007870, Cara002g007880, Cara002g007890, Cara002g007900, Cara002g007910, Cara002g007920, Cara002g007930, Cara002g007940, Cara002g007950, Cara002g007970, Cara002g008070, Cara002g008080, Cara002g008100, Cara002g008120, Cara002g008140, Cara002g008160, Cara002g008170, Cara002g008190, Cara002g008200, Cara002g008230, Cara002g008240, Cara002g008250, Cara002g008290, Cara002g008310, Cara002g008320,…
GO:0044446	CC	e	intracellular organelle part	260/1149	5434/35449	3.7916e-11	3	260	3.68543e-08	3.59261e-08	3.65889e-08	4.15165e-09	Cara002g007870, Cara002g007890, Cara002g007900, Cara002g007910, Cara002g007920, Cara002g007940, Cara002g007950, Cara002g008070, Cara002g008140, Cara002g008160, Cara002g008190, Cara002g008200, Cara002g008230, Cara002g008380, Cara002g008430, Cara002g008460, Cara002g008480, Cara002g008490, Cara002g008640, Cara002g008660, Cara002g008690, Cara002g008710, Cara002g008720, Cara002g008910, Cara002g008920,…
GO:0044422	CC	e	organelle part	260/1149	5437/35449	3.84412e-11	1	260	3.73649e-08	3.64237e-08	3.70574e-08	4.15165e-09	Cara002g007870, Cara002g007890, Cara002g007900, Cara002g007910, Cara002g007920, Cara002g007940, Cara002g007950, Cara002g008070, Cara002g008140, Cara002g008160, Cara002g008190, Cara002g008200, Cara002g008230, Cara002g008380, Cara002g008430, Cara002g008460, Cara002g008480, Cara002g008490, Cara002g008640, Cara002g008660, Cara002g008690, Cara002g008710, Cara002g008720, Cara002g008910, Cara002g008920,…
GO:0005634	CC	e	nucleus	439/1149	10444/35449	1.23134e-10	5	439	1.19687e-07	1.16672e-07	1.18578e-07	1.19687e-08	Cara002g007880, Cara002g007940, Cara002g007950, Cara002g007970, Cara002g008080, Cara002g008120, Cara002g008170, Cara002g008230, Cara002g008240, Cara002g008250, Cara002g008320, Cara002g008340, Cara002g008380, Cara002g008400, Cara002g008450, Cara002g008500, Cara002g008510, Cara002g008520, Cara002g008540, Cara002g008620, Cara002g008630, Cara002g008650, Cara002g008660, Cara002g008670, Cara002g008680,…
GO:0044444	CC	e	cytoplasmic part	528/1149	13199/35449	8.97762e-10	3	528	8.72625e-07	8.50645e-07	8.63647e-07	7.93295e-08	Cara002g007870, Cara002g007890, Cara002g007900, Cara002g007910, Cara002g007920, Cara002g007930, Cara002g007940, Cara002g007950, Cara002g007970, Cara002g008070, Cara002g008080, Cara002g008090, Cara002g008100, Cara002g008140, Cara002g008160, Cara002g008190, Cara002g008200, Cara002g008290, Cara002g008310, Cara002g008360, Cara002g008370, Cara002g008380, Cara002g008410, Cara002g008420, Cara002g008430,…
GO:0032991	CC	e	protein-containing complex	153/1149	3256/35449	2.764e-06	1	153	0.00268661	0.00261894	0.0026562	0.000223884	Cara002g007920, Cara002g008070, Cara002g008090, Cara002g008140, Cara002g008190, Cara002g008230, Cara002g008380, Cara002g008430, Cara002g008490, Cara002g008520, Cara002g008660, Cara002g008690, Cara002g008710, Cara002g008850, Cara002g008910, Cara002g008920, Cara002g010370, Cara002g010450, Cara002g010500, Cara002g010570, Cara002g010610, Cara002g010650, Cara002g010790, Cara002g010860, Cara002g011050,…
GO:0099080	CC	e	supramolecular complex	16/1149	155/35449	4.7014e-05	1	16	0.0456976	0.0445465	0.0451334	0.0028561	Cara002g008480, Cara002g010700, Cara004g008390, Cara004g056550, Cara004g057580, Cara010g001600, Cara010g003260, Cara010g003620, Cara014g025870, Cara014g027000, Cara014g027200, Cara016g001270, Cara016g001400, Cara022g001310, Cara022g001870, Cara022g002310
GO:0099512	CC	e	supramolecular fiber	16/1149	155/35449	4.7014e-05	3	16	0.0456976	0.0445465	0.0451334	0.0028561	Cara002g008480, Cara002g010700, Cara004g008390, Cara004g056550, Cara004g057580, Cara010g001600, Cara010g003260, Cara010g003620, Cara014g025870, Cara014g027000, Cara014g027200, Cara016g001270, Cara016g001400, Cara022g001310, Cara022g001870, Cara022g002310
GO:0099081	CC	e	supramolecular polymer	16/1149	155/35449	4.7014e-05	2	16	0.0456976	0.0445465	0.0451334	0.0028561	Cara002g008480, Cara002g010700, Cara004g008390, Cara004g056550, Cara004g057580, Cara010g001600, Cara010g003260, Cara010g003620, Cara014g025870, Cara014g027000, Cara014g027200, Cara016g001270, Cara016g001400, Cara022g001310, Cara022g001870, Cara022g002310
GO:0099513	CC	e	polymeric cytoskeletal fiber	16/1149	155/35449	4.7014e-05	5	16	0.0456976	0.0445465	0.0451334	0.0028561	Cara002g008480, Cara002g010700, Cara004g008390, Cara004g056550, Cara004g057580, Cara010g001600, Cara010g003260, Cara010g003620, Cara014g025870, Cara014g027000, Cara014g027200, Cara016g001270, Cara016g001400, Cara022g001310, Cara022g001870, Cara022g002310
GO:0009507	CC	e	chloroplast	246/1149	5984/35449	5.12987e-05	6	246	0.0498624	0.0486064	0.0490416	0.00293308	Cara002g007920, Cara002g007930, Cara002g007940, Cara002g007950, Cara002g008070, Cara002g008100, Cara002g008140, Cara002g008200, Cara002g008310, Cara002g008360, Cara002g008410, Cara002g008420, Cara002g008430, Cara002g008470, Cara002g008490, Cara002g008570, Cara002g008640, Cara002g008780, Cara002g008790, Cara002g008820, Cara002g008890, Cara002g008900, Cara002g008930, Cara002g008940, Cara002g010320,…
GO:0009536	CC	e	plastid	247/1149	6037/35449	7.5999e-05	5	247	0.073871	0.0720104	0.0725791	0.00410395	Cara002g007920, Cara002g007930, Cara002g007940, Cara002g007950, Cara002g008070, Cara002g008100, Cara002g008140, Cara002g008200, Cara002g008310, Cara002g008360, Cara002g008410, Cara002g008420, Cara002g008430, Cara002g008470, Cara002g008490, Cara002g008570, Cara002g008640, Cara002g008780, Cara002g008790, Cara002g008820, Cara002g008890, Cara002g008900, Cara002g008930, Cara002g008940, Cara002g010320,…
GO:0005876	CC	e	spindle microtubule	5/1149	15/35449	8.11862e-05	7	5	0.0789129	0.0769253	0.0774516	0.00415331	Cara002g008480, Cara004g008390, Cara010g003260, Cara022g001310, Cara022g002310
GO:0005658	CC	e	alpha DNA polymerase:primase complex	3/1149	4/35449	0.000132571	8	3	0.128859	0.125614	0.12634	0.00644296	Cara016g001750, Cara022g001540, Cara022g002240
GO:0005874	CC	e	microtubule	14/1149	137/35449	0.000152738	6	14	0.148461	0.144722	0.145406	0.00646999	Cara002g008480, Cara004g008390, Cara004g056550, Cara004g057580, Cara010g001600, Cara010g003260, Cara010g003620, Cara014g025870, Cara014g027000, Cara014g027200, Cara016g001270, Cara022g001310, Cara022g001870, Cara022g002310
GO:0043232	CC	e	intracellular non-membrane-bounded organelle	63/1149	1184/35449	0.000153096	4	63	0.14881	0.145061	0.145595	0.00646999	Cara002g007920, Cara002g007940, Cara002g007950, Cara002g008490, Cara002g008640, Cara002g008720, Cara002g008910, Cara002g008920, Cara002g010430, Cara002g010450, Cara002g010610, Cara002g010860, Cara002g011690, Cara004g006760, Cara004g007000, Cara004g008390, Cara004g056640, Cara004g056680, Cara004g056700, Cara004g056710, Cara004g056980, Cara004g057050, Cara004g057110, Cara010g000830, Cara010g000840,…
GO:0043228	CC	e	non-membrane-bounded organelle	63/1149	1184/35449	0.000153096	2	63	0.14881	0.145061	0.145595	0.00646999	Cara002g007920, Cara002g007940, Cara002g007950, Cara002g008490, Cara002g008640, Cara002g008720, Cara002g008910, Cara002g008920, Cara002g010430, Cara002g010450, Cara002g010610, Cara002g010860, Cara002g011690, Cara004g006760, Cara004g007000, Cara004g008390, Cara004g056640, Cara004g056680, Cara004g056700, Cara004g056710, Cara004g056980, Cara004g057050, Cara004g057110, Cara010g000830, Cara010g000840,…
GO:0044430	CC	e	cytoskeletal part	20/1149	255/35449	0.00027236	4	20	0.264734	0.258066	0.25847	0.0110306	Cara002g008380, Cara002g008480, Cara002g010700, Cara002g011680, Cara004g008390, Cara004g056550, Cara004g057580, Cara010g001600, Cara010g003260, Cara010g003620, Cara010g005180, Cara014g025870, Cara014g027000, Cara014g027200, Cara016g001270, Cara016g001400, Cara022g001310, Cara022g001870, Cara022g002310, Cara022g002620
GO:0044429	CC	e	mitochondrial part	30/1149	462/35449	0.000457985	4	30	0.445161	0.433948	0.43417	0.0178064	Cara002g008070, Cara002g008190, Cara002g008490, Cara002g010370, Cara002g010510, Cara002g010570, Cara002g011130, Cara002g011780, Cara002g014440, Cara002g014450, Cara004g006710, Cara004g008450, Cara004g056580, Cara004g056790, Cara004g057050, Cara004g057140, Cara010g005200, Cara014g020060, Cara014g021760, Cara014g025460, Cara014g025790, Cara014g027280, Cara016g001590, Cara016g001680, Cara022g001530,…
GO:0044428	CC	e	nuclear part	71/1149	1452/35449	0.000627096	4	71	0.609537	0.594184	0.59386	0.0234437	Cara002g007940, Cara002g007950, Cara002g008640, Cara002g008660, Cara002g008690, Cara002g008720, Cara002g010430, Cara002g010500, Cara002g011150, Cara002g011540, Cara002g011680, Cara002g011690, Cara002g011750, Cara004g006590, Cara004g007000, Cara004g008390, Cara004g008720, Cara004g008890, Cara004g010200, Cara004g010210, Cara004g056290, Cara004g056960, Cara004g056980, Cara004g057110, Cara004g057400,…
GO:0031967	CC	e	organelle envelope	46/1149	838/35449	0.000703231	4	46	0.68354	0.666323	0.665256	0.0244122	Cara002g008430, Cara002g010450, Cara002g010510, Cara002g010610, Cara002g011050, Cara002g011180, Cara002g011650, Cara002g014440, Cara004g006590, Cara004g006630, Cara004g008390, Cara004g056260, Cara004g056580, Cara004g056640, Cara004g057060, Cara004g057340, Cara010g000890, Cara010g001300, Cara010g001330, Cara010g003320, Cara010g003380, Cara010g003730, Cara014g018980, Cara014g019320, Cara014g020520,…
GO:0031975	CC	e	envelope	46/1149	838/35449	0.000703231	2	46	0.68354	0.666323	0.665256	0.0244122	Cara002g008430, Cara002g010450, Cara002g010510, Cara002g010610, Cara002g011050, Cara002g011180, Cara002g011650, Cara002g014440, Cara004g006590, Cara004g006630, Cara004g008390, Cara004g056260, Cara004g056580, Cara004g056640, Cara004g057060, Cara004g057340, Cara010g000890, Cara010g001300, Cara010g001330, Cara010g003320, Cara010g003380, Cara010g003730, Cara014g018980, Cara014g019320, Cara014g020520,…
GO:0005828	CC	e	kinetochore microtubule	3/1149	7/35449	0.00107791	8	3	1	1	1	0.0361285	Cara004g008390, Cara022g001310, Cara022g002310
GO:0032993	CC	e	protein-DNA complex	5/1149	26/35449	0.00132236	2	5	1	1	1	0.0428445	Cara004g006590, Cara004g008890, Cara004g057330, Cara014g018880, Cara014g020100
GO:0003674	MF	e	molecular_function	924/1149	24448/35449	7.49126e-19	0	924	2.24813e-15	2.19146e-15	2.24813e-15	2.24813e-15	Cara002g007860, Cara002g007870, Cara002g007880, Cara002g007890, Cara002g007900, Cara002g007910, Cara002g007920, Cara002g007930, Cara002g007940, Cara002g007950, Cara002g007960, Cara002g008070, Cara002g008090, Cara002g008110, Cara002g008120, Cara002g008130, Cara002g008140, Cara002g008150, Cara002g008160, Cara002g008170, Cara002g008190, Cara002g008200, Cara002g008210, Cara002g008220, Cara002g008230,…
GO:0005515	MF	e	protein binding	239/1149	5695/35449	1.73315e-05	2	239	0.0520118	0.0507009	0.0519598	0.013003	Cara002g007860, Cara002g007870, Cara002g007940, Cara002g007950, Cara002g008120, Cara002g008130, Cara002g008160, Cara002g008330, Cara002g008380, Cara002g008480, Cara002g008490, Cara002g008500, Cara002g008520, Cara002g008540, Cara002g008560, Cara002g008580, Cara002g008620, Cara002g008690, Cara002g008700, Cara002g008710, Cara002g008720, Cara002g008840, Cara002g008860, Cara002g008900, Cara002g010290,…
GO:0071704	BP	e	organic substance metabolic process	439/1149	11772/35449	0.000316639	2	439	1	1	1	0.050997	Cara002g007860, Cara002g007870, Cara002g007880, Cara002g007920, Cara002g007940, Cara002g007950, Cara002g008120, Cara002g008130, Cara002g008150, Cara002g008160, Cara002g008190, Cara002g008210, Cara002g008220, Cara002g008290, Cara002g008350, Cara002g008470, Cara002g008500, Cara002g008520, Cara002g008540, Cara002g008560, Cara002g008600, Cara002g008610, Cara002g008620, Cara002g008630, Cara002g008640,…
GO:0032269	BP	e	negative regulation of cellular protein metabolic process	10/1149	83/35449	0.000350956	7	10	1	1	1	0.0519692	Cara002g008860, Cara002g008910, Cara002g008920, Cara004g056690, Cara010g000910, Cara010g002960, Cara014g019260, Cara014g020100, Cara022g002210, Cara022g002830
GO:0009793	BP	e	embryo development ending in seed dormancy	32/1149	507/35449	0.000351652	5	32	1	1	1	0.0519692	Cara002g007920, Cara002g008550, Cara002g008700, Cara002g008720, Cara002g008780, Cara002g010500, Cara002g010680, Cara002g010690, Cara004g002030, Cara004g010240, Cara004g056450, Cara004g056820, Cara004g057580, Cara004g057620, Cara010g001560, Cara010g001770, Cara010g002970, Cara010g003190, Cara010g003380, Cara010g003740, Cara014g020260, Cara014g026860, Cara016g000690, Cara016g000870, Cara016g000900,…
GO:0016051	BP	e	carbohydrate biosynthetic process	25/1149	353/35449	0.000356736	4	25	1	1	1	0.0519692	Cara002g007870, Cara002g008160, Cara002g008840, Cara004g008470, Cara004g056940, Cara010g000810, Cara010g001480, Cara010g001570, Cara010g001880, Cara010g002900, Cara010g002970, Cara010g003110, Cara010g005200, Cara012g038290, Cara014g021630, Cara014g021670, Cara014g021700, Cara014g025770, Cara014g025780, Cara014g026830, Cara014g027420, Cara016g001350, Cara022g001720, Cara022g002270, Cara022g002850
GO:0000271	BP	e	polysaccharide biosynthetic process	17/1149	203/35449	0.000359553	5	17	1	1	1	0.0519692	Cara002g007870, Cara002g008160, Cara002g008840, Cara004g008470, Cara004g056940, Cara010g001880, Cara010g002970, Cara010g005200, Cara012g038290, Cara014g021630, Cara014g021700, Cara014g025770, Cara014g025780, Cara014g026830, Cara016g001350, Cara022g001720, Cara022g002850
GO:0030154	BP	e	cell differentiation	26/1149	386/35449	0.000447663	3	26	1	1	1	0.0630869	Cara002g008130, Cara002g008350, Cara002g008620, Cara002g008840, Cara002g010920, Cara002g011010, Cara002g011380, Cara004g006670, Cara004g057320, Cara010g001460, Cara010g003140, Cara010g003150, Cara014g018710, Cara014g018900, Cara014g020360, Cara014g021680, Cara014g025690, Cara014g025700, Cara014g026890, Cara014g026950, Cara014g027480, Cara016g001160, Cara018g006330, Cara022g001520, Cara022g001580,…
GO:0009653	BP	e	anatomical structure morphogenesis	38/1149	648/35449	0.000465631	2	38	1	1	1	0.0640185	Cara002g008150, Cara002g008160, Cara002g008380, Cara002g008480, Cara002g008520, Cara002g008720, Cara002g010400, Cara002g011660, Cara004g013380, Cara004g056680, Cara004g056920, Cara004g057320, Cara004g057570, Cara004g057580, Cara010g001180, Cara010g001460, Cara010g001510, Cara010g003150, Cara010g003620, Cara010g005200, Cara014g018830, Cara014g019180, Cara014g019250, Cara014g020070, Cara014g020460,…
GO:0044260	BP	e	cellular macromolecule metabolic process	279/1149	7143/35449	0.000501891	4	279	1	1	1	0.067361	Cara002g007860, Cara002g007870, Cara002g007880, Cara002g007920, Cara002g007940, Cara002g007950, Cara002g008120, Cara002g008130, Cara002g008160, Cara002g008350, Cara002g008500, Cara002g008520, Cara002g008540, Cara002g008560, Cara002g008600, Cara002g008620, Cara002g008780, Cara002g008810, Cara002g008840, Cara002g008850, Cara002g008880, Cara002g008910, Cara002g008920, Cara002g008930, Cara002g010330,…
GO:0031324	BP	e	negative regulation of cellular metabolic process	28/1149	431/35449	0.000521369	5	28	1	1	1	0.0683479	Cara002g008720, Cara002g008840, Cara002g008860, Cara002g008910, Cara002g008920, Cara002g010900, Cara002g011080, Cara004g006920, Cara004g010240, Cara004g056690, Cara010g000910, Cara010g002810, Cara010g002960, Cara010g003680, Cara014g018740, Cara014g018880, Cara014g019260, Cara014g019820, Cara014g020100, Cara014g020480, Cara014g027620, Cara016g001130, Cara022g001260, Cara022g001320, Cara022g001520,…
GO:0048523	BP	e	negative regulation of cellular process	41/1149	715/35449	0.00055267	4	41	1	1	1	0.0706786	Cara002g008480, Cara002g008720, Cara002g008840, Cara002g008860, Cara002g008910, Cara002g008920, Cara002g010290, Cara002g010900, Cara002g011080, Cara004g006920, Cara004g010240, Cara004g056690, Cara010g000850, Cara010g000910, Cara010g002810, Cara010g002960, Cara010g003070, Cara010g003680, Cara014g018740, Cara014g018880, Cara014g019170, Cara014g019260, Cara014g019820, Cara014g020100, Cara014g020480,…
GO:0010556	BP	e	regulation of macromolecule biosynthetic process	113/1149	2529/35449	0.000565156	5	113	1	1	1	0.0706786	Cara002g007880, Cara002g008120, Cara002g008500, Cara002g008540, Cara002g008620, Cara002g008720, Cara002g008840, Cara002g008910, Cara002g008920, Cara002g010530, Cara002g010600, Cara002g010680, Cara002g010770, Cara002g010900, Cara002g011080, Cara002g011120, Cara002g011170, Cara002g011420, Cara002g011520, Cara002g011740, Cara004g008450, Cara004g010130, Cara004g010210, Cara004g010240, Cara004g010250,…
GO:0033692	BP	e	cellular polysaccharide biosynthetic process	15/1149	174/35449	0.000576763	6	15	1	1	1	0.0706786	Cara002g007870, Cara002g008160, Cara004g008470, Cara004g056940, Cara010g001880, Cara010g002970, Cara010g005200, Cara014g021630, Cara014g021700, Cara014g025770, Cara014g025780, Cara014g026830, Cara016g001350, Cara022g001720, Cara022g002850
GO:0032501	BP	e	multicellular organismal process	111/1149	2477/35449	0.000619888	1	111	1	1	1	0.0733339	Cara002g007920, Cara002g008290, Cara002g008520, Cara002g008540, Cara002g008550, Cara002g008620, Cara002g008630, Cara002g008700, Cara002g008720, Cara002g008780, Cara002g008840, Cara002g010500, Cara002g010510, Cara002g010680, Cara002g010690, Cara002g010720, Cara002g010730, Cara002g011080, Cara002g011380, Cara002g011420, Cara002g011690, Cara004g002030, Cara004g006890, Cara004g008390, Cara004g008720,…
GO:0009068	BP	e	aspartate family amino acid catabolic process	3/1149	6/35449	0.000631177	9	3	1	1	1	0.0733339	Cara004g010230, Cara010g003020, Cara016g000890
GO:0009790	BP	e	embryo development	37/1149	636/35449	0.00063746	4	37	1	1	1	0.0733339	Cara002g007920, Cara002g008540, Cara002g008550, Cara002g008700, Cara002g008720, Cara002g008780, Cara002g008840, Cara002g010500, Cara002g010680, Cara002g010690, Cara004g002030, Cara004g010240, Cara004g056450, Cara004g056540, Cara004g056820, Cara004g057580, Cara004g057620, Cara010g001560, Cara010g001770, Cara010g002970, Cara010g003190, Cara010g003380, Cara010g003740, Cara014g020260, Cara014g026860,…
GO:0005635	CC	e	nuclear envelope	7/1149	57/35449	0.00237613	5	7	1	1	1	0.0745033	Cara004g008390, Cara010g001300, Cara014g027630, Cara022g001310, Cara022g001630, Cara022g002310, Cara022g002760
GO:0000786	CC	e	nucleosome	3/1149	9/35449	0.00246395	5	3	1	1	1	0.0748425	Cara004g057330, Cara014g018880, Cara014g020100
GO:0044264	BP	e	cellular polysaccharide metabolic process	21/1149	292/35449	0.000678645	5	21	1	1	1	0.0765105	Cara002g007870, Cara002g008160, Cara004g006610, Cara004g008470, Cara004g056940, Cara010g001880, Cara010g002850, Cara010g002970, Cara010g005200, Cara014g021630, Cara014g021700, Cara014g025770, Cara014g025780, Cara014g026830, Cara014g027860, Cara016g000770, Cara016g001230, Cara016g001350, Cara016g001720, Cara022g001720, Cara022g002850
GO:2000112	BP	e	regulation of cellular macromolecule biosynthetic process	112/1149	2524/35449	0.000703827	6	112	1	1	1	0.0777936	Cara002g007880, Cara002g008120, Cara002g008500, Cara002g008540, Cara002g008620, Cara002g008720, Cara002g008840, Cara002g008910, Cara002g008920, Cara002g010530, Cara002g010600, Cara002g010680, Cara002g010770, Cara002g010900, Cara002g011080, Cara002g011120, Cara002g011170, Cara002g011420, Cara002g011520, Cara002g011740, Cara004g008450, Cara004g010130, Cara004g010210, Cara004g010240, Cara004g010250,…
GO:0000902	BP	e	cell morphogenesis	27/1149	419/35449	0.000738591	4	27	1	1	1	0.0785554	Cara002g008160, Cara002g008380, Cara002g008480, Cara002g011660, Cara004g013380, Cara004g056680, Cara004g056920, Cara004g057320, Cara004g057580, Cara010g001460, Cara010g003150, Cara010g003620, Cara010g005200, Cara014g018830, Cara014g019180, Cara014g019250, Cara014g020070, Cara014g020460, Cara014g021780, Cara014g025490, Cara014g025610, Cara014g025900, Cara016g000740, Cara016g000940, Cara016g001160,…
GO:0032989	BP	e	cellular component morphogenesis	27/1149	419/35449	0.000738591	3	27	1	1	1	0.0785554	Cara002g008160, Cara002g008380, Cara002g008480, Cara002g011660, Cara004g013380, Cara004g056680, Cara004g056920, Cara004g057320, Cara004g057580, Cara010g001460, Cara010g003150, Cara010g003620, Cara010g005200, Cara014g018830, Cara014g019180, Cara014g019250, Cara014g020070, Cara014g020460, Cara014g021780, Cara014g025490, Cara014g025610, Cara014g025900, Cara016g000740, Cara016g000940, Cara016g001160,…
GO:0044248	BP	e	cellular catabolic process	67/1149	1363/35449	0.000760995	3	67	1	1	1	0.0794394	Cara002g008210, Cara002g008220, Cara002g008520, Cara002g008610, Cara002g008640, Cara002g008780, Cara002g008850, Cara002g010400, Cara002g010650, Cara002g010670, Cara002g010710, Cara002g010740, Cara002g011120, Cara002g011160, Cara002g011450, Cara002g011720, Cara004g006420, Cara004g006610, Cara004g006830, Cara004g010230, Cara004g056190, Cara004g056300, Cara004g056330, Cara004g056970, Cara004g057010,…
GO:0031090	CC	e	organelle membrane	61/1149	1278/35449	0.00280404	2	61	1	1	1	0.0825917	Cara002g007890, Cara002g007900, Cara002g007910, Cara002g008070, Cara002g008200, Cara002g008460, Cara002g008490, Cara002g008640, Cara002g008710, Cara002g010370, Cara002g010510, Cara002g010700, Cara002g010720, Cara002g010730, Cara002g010910, Cara002g011650, Cara002g011660, Cara002g014440, Cara004g007080, Cara004g056260, Cara004g056580, Cara004g057140, Cara004g057580, Cara010g000830, Cara010g001190,…
GO:1902494	CC	e	catalytic complex	51/1149	1028/35449	0.00301322	2	51	1	1	1	0.0861427	Cara002g008190, Cara002g008230, Cara002g008520, Cara002g008850, Cara002g010570, Cara002g010650, Cara002g010790, Cara002g011160, Cara002g011540, Cara002g014450, Cara004g008390, Cara004g008730, Cara004g010140, Cara004g010210, Cara004g057010, Cara004g057110, Cara004g057460, Cara010g001210, Cara010g001340, Cara010g001420, Cara010g001730, Cara010g001820, Cara010g001920, Cara010g003070, Cara010g003250,…
GO:0010605	BP	e	negative regulation of macromolecule metabolic process	35/1149	598/35449	0.000955877	5	35	1	1	1	0.0970028	Cara002g007940, Cara002g007950, Cara002g008720, Cara002g008840, Cara002g008860, Cara002g008910, Cara002g008920, Cara002g010710, Cara002g010900, Cara002g011080, Cara004g007000, Cara004g010240, Cara004g056690, Cara004g057110, Cara004g057680, Cara010g000910, Cara010g000980, Cara010g001420, Cara010g001510, Cara010g002810, Cara010g002960, Cara014g018740, Cara014g018880, Cara014g019190, Cara014g019260,…
GO:0016071	BP	e	mRNA metabolic process	28/1149	443/35449	0.000970025	7	28	1	1	1	0.0970028	Cara002g008660, Cara002g008790, Cara002g010710, Cara002g011000, Cara002g011150, Cara002g011420, Cara002g011750, Cara004g010200, Cara004g010250, Cara004g056410, Cara004g057110, Cara010g000930, Cara010g000980, Cara010g001420, Cara010g001510, Cara010g001730, Cara010g001940, Cara010g003290, Cara010g003420, Cara010g003450, Cara014g018790, Cara014g020120, Cara014g020280, Cara014g025460, Cara014g026740,…
GO:0022414	BP	e	reproductive process	94/1149	2064/35449	0.00104587	1	94	1	1	1	0.0970028	Cara002g007860, Cara002g007920, Cara002g008130, Cara002g008290, Cara002g008350, Cara002g008380, Cara002g008520, Cara002g008550, Cara002g008620, Cara002g008630, Cara002g008700, Cara002g008720, Cara002g008780, Cara002g008800, Cara002g008840, Cara002g010500, Cara002g010680, Cara002g010690, Cara002g011370, Cara002g011380, Cara002g011530, Cara004g002030, Cara004g006760, Cara004g007090, Cara004g010240,…
GO:0045682	BP	e	regulation of epidermis development	2/1149	2/35449	0.0010497	4	2	1	1	1	0.0970028	Cara002g008720, Cara004g056680
GO:0090071	BP	e	negative regulation of ribosome biogenesis	2/1149	2/35449	0.0010497	5	2	1	1	1	0.0970028	Cara010g000910, Cara022g002210
GO:0045604	BP	e	regulation of epidermal cell differentiation	2/1149	2/35449	0.0010497	6	2	1	1	1	0.0970028	Cara002g008720, Cara004g056680
GO:0030856	BP	e	regulation of epithelial cell differentiation	2/1149	2/35449	0.0010497	5	2	1	1	1	0.0970028	Cara002g008720, Cara004g056680
GO:0031396	BP	e	regulation of protein ubiquitination	4/1149	15/35449	0.00112569	9	4	1	1	1	0.102347	Cara002g008230, Cara004g008500, Cara004g008730, Cara014g026820
GO:0030243	BP	e	cellulose metabolic process	9/1149	81/35449	0.00123412	8	9	1	1	1	0.110424	Cara002g007870, Cara004g008470, Cara010g001880, Cara010g002850, Cara014g025770, Cara014g025780, Cara016g000770, Cara016g001350, Cara016g001720
GO:0048509	BP	e	regulation of meristem development	12/1149	133/35449	0.00133792	4	12	1	1	1	0.117842	Cara002g007970, Cara002g008080, Cara002g008560, Cara002g008840, Cara004g008720, Cara004g010240, Cara010g001640, Cara010g003070, Cara018g006330, Cara022g001640, Cara022g001690, Cara022g002470
GO:0005975	BP	e	carbohydrate metabolic process	55/1149	1100/35449	0.00173459	3	55	1	1	1	0.150429	Cara002g007870, Cara002g008160, Cara002g008610, Cara002g008630, Cara002g008840, Cara002g011390, Cara002g011630, Cara004g006610, Cara004g008470, Cara004g056190, Cara004g056560, Cara004g056940, Cara004g057350, Cara010g000810, Cara010g001480, Cara010g001570, Cara010g001880, Cara010g002020, Cara010g002850, Cara010g002900, Cara010g002970, Cara010g003110, Cara010g003240, Cara010g005200, Cara012g038290,…
GO:0008905	MF	e	mannose-phosphate guanylyltransferase activity	3/1149	5/35449	0.000323405	6	3	0.970538	0.946075	0.968921	0.161756	Cara004g008470, Cara010g002900, Cara014g021670
GO:0009250	BP	e	glucan biosynthetic process	11/1149	121/35449	0.00196765	7	11	1	1	1	0.168055	Cara002g007870, Cara002g008160, Cara004g008470, Cara010g001880, Cara010g002970, Cara014g021630, Cara014g021700, Cara014g025770, Cara014g025780, Cara014g026830, Cara016g001350
GO:0005976	BP	e	polysaccharide metabolic process	30/1149	511/35449	0.00219965	4	30	1	1	1	0.179575	Cara002g007870, Cara002g008160, Cara002g008610, Cara002g008840, Cara004g006610, Cara004g008470, Cara004g056190, Cara004g056940, Cara010g001880, Cara010g002020, Cara010g002850, Cara010g002970, Cara010g005200, Cara012g038290, Cara014g018990, Cara014g019160, Cara014g021630, Cara014g021700, Cara014g021800, Cara014g021870, Cara014g025770, Cara014g025780, Cara014g026830, Cara014g027860, Cara016g000770,…
GO:0048653	BP	e	anther development	6/1149	42/35449	0.00221341	3	6	1	1	1	0.179575	Cara002g008800, Cara014g018710, Cara014g019170, Cara022g001320, Cara022g001550, Cara022g001690
GO:0010498	BP	e	proteasomal protein catabolic process	17/1149	235/35449	0.00225043	7	17	1	1	1	0.179575	Cara002g008520, Cara002g008780, Cara002g008850, Cara002g011120, Cara002g011160, Cara004g057010, Cara010g000880, Cara010g001210, Cara010g001450, Cara010g003250, Cara010g003340, Cara014g021640, Cara014g025530, Cara014g027630, Cara016g001320, Cara022g001670, Cara022g002740
GO:0032268	BP	e	regulation of cellular protein metabolic process	26/1149	429/35449	0.00229385	6	26	1	1	1	0.179575	Cara002g008230, Cara002g008860, Cara002g008910, Cara002g008920, Cara002g011120, Cara002g011700, Cara004g007010, Cara004g008450, Cara004g008500, Cara004g008730, Cara004g010130, Cara004g056690, Cara010g000910, Cara010g000970, Cara010g002960, Cara010g003300, Cara014g019260, Cara014g020100, Cara014g026740, Cara014g026820, Cara014g027360, Cara016g000970, Cara022g002210, Cara022g002360, Cara022g002760,…
GO:0051234	BP	e	establishment of localization	105/1149	2410/35449	0.00231381	2	105	1	1	1	0.179575	Cara002g007960, Cara002g008070, Cara002g008090, Cara002g008200, Cara002g008270, Cara002g008280, Cara002g008490, Cara002g008590, Cara002g008710, Cara002g008820, Cara002g010290, Cara002g010370, Cara002g010510, Cara002g011050, Cara002g011180, Cara002g011240, Cara002g011280, Cara002g011590, Cara002g011660, Cara002g011680, Cara002g011690, Cara002g014440, Cara004g006620, Cara004g006690, Cara004g006780,…
GO:0006073	BP	e	cellular glucan metabolic process	17/1149	236/35449	0.00232057	6	17	1	1	1	0.179575	Cara002g007870, Cara002g008160, Cara004g006610, Cara004g008470, Cara010g001880, Cara010g002850, Cara010g002970, Cara014g021630, Cara014g021700, Cara014g025770, Cara014g025780, Cara014g026830, Cara014g027860, Cara016g000770, Cara016g001230, Cara016g001350, Cara016g001720
GO:1903320	BP	e	regulation of protein modification by small protein conjugation or removal	4/1149	18/35449	0.00233537	8	4	1	1	1	0.179575	Cara002g008230, Cara004g008500, Cara004g008730, Cara014g026820
GO:0006397	BP	e	mRNA processing	21/1149	322/35449	0.00235739	8	21	1	1	1	0.179575	Cara002g008660, Cara002g011150, Cara002g011750, Cara004g010200, Cara004g010250, Cara010g000930, Cara010g000980, Cara010g001420, Cara010g001510, Cara010g001730, Cara010g001940, Cara010g003290, Cara010g003420, Cara010g003450, Cara014g018790, Cara014g020120, Cara014g020280, Cara014g025460, Cara014g026740, Cara014g027700, Cara022g002790
GO:0010629	BP	e	negative regulation of gene expression	28/1149	474/35449	0.00239687	6	28	1	1	1	0.180149	Cara002g007940, Cara002g007950, Cara002g008720, Cara002g008840, Cara002g008910, Cara002g008920, Cara002g010710, Cara002g010900, Cara002g011080, Cara004g007000, Cara004g010240, Cara004g057110, Cara004g057680, Cara010g000910, Cara010g000980, Cara010g001420, Cara010g001510, Cara010g002810, Cara010g002960, Cara014g019190, Cara014g020100, Cara014g020370, Cara014g020480, Cara014g027620, Cara022g001260,…
GO:0044042	BP	e	glucan metabolic process	17/1149	238/35449	0.00247191	5	17	1	1	1	0.183344	Cara002g007870, Cara002g008160, Cara004g006610, Cara004g008470, Cara010g001880, Cara010g002850, Cara010g002970, Cara014g021630, Cara014g021700, Cara014g025770, Cara014g025780, Cara014g026830, Cara014g027860, Cara016g000770, Cara016g001230, Cara016g001350, Cara016g001720
GO:0031400	BP	e	negative regulation of protein modification process	5/1149	30/35449	0.00257398	8	5	1	1	1	0.188435	Cara002g008860, Cara004g056690, Cara014g019260, Cara014g020100, Cara022g002830
GO:0098588	CC	e	bounding membrane of organelle	49/1149	1021/35449	0.00687735	3	49	1	1	1	0.190994	Cara002g007890, Cara002g007900, Cara002g007910, Cara002g008070, Cara002g008200, Cara002g008460, Cara002g008490, Cara002g008640, Cara002g008710, Cara002g010370, Cara002g010700, Cara002g010720, Cara002g010730, Cara002g010910, Cara002g011650, Cara002g011660, Cara002g014440, Cara004g007080, Cara004g057580, Cara010g000830, Cara010g001190, Cara010g001690, Cara010g001890, Cara010g003240, Cara014g018760,…
GO:0034637	BP	e	cellular carbohydrate biosynthetic process	16/1149	215/35449	0.00266281	5	16	1	1	1	0.19244	Cara002g007870, Cara002g008160, Cara004g008470, Cara004g056940, Cara010g000810, Cara010g001880, Cara010g002970, Cara010g005200, Cara014g021630, Cara014g021700, Cara014g025770, Cara014g025780, Cara014g026830, Cara016g001350, Cara022g001720, Cara022g002850
GO:2000377	BP	e	regulation of reactive oxygen species metabolic process	8/1149	74/35449	0.00270348	5	8	1	1	1	0.192905	Cara002g011620, Cara004g057230, Cara014g020370, Cara014g021650, Cara014g021660, Cara014g021730, Cara014g027800, Cara022g002410
GO:0051273	BP	e	beta-glucan metabolic process	9/1149	91/35449	0.00278494	7	9	1	1	1	0.195794	Cara002g007870, Cara004g008470, Cara010g001880, Cara010g002850, Cara014g025770, Cara014g025780, Cara016g000770, Cara016g001350, Cara016g001720
GO:0044262	BP	e	cellular carbohydrate metabolic process	25/1149	411/35449	0.00283659	4	25	1	1	1	0.195794	Cara002g007870, Cara002g008160, Cara004g006610, Cara004g008470, Cara004g056940, Cara010g000810, Cara010g001880, Cara010g002850, Cara010g002970, Cara010g003240, Cara010g005200, Cara014g021630, Cara014g021700, Cara014g025770, Cara014g025780, Cara014g026830, Cara014g027340, Cara014g027860, Cara016g000770, Cara016g001190, Cara016g001230, Cara016g001350, Cara016g001720, Cara022g001720, Cara022g002850
GO:0045936	BP	e	negative regulation of phosphate metabolic process	4/1149	19/35449	0.0028829	7	4	1	1	1	0.195794	Cara002g008860, Cara004g056690, Cara014g019260, Cara022g002830
GO:0010563	BP	e	negative regulation of phosphorus metabolic process	4/1149	19/35449	0.0028829	6	4	1	1	1	0.195794	Cara002g008860, Cara004g056690, Cara014g019260, Cara022g002830
GO:0090506	BP	e	axillary shoot meristem initiation	2/1149	3/35449	0.00308117	3	2	1	1	1	0.20117	Cara010g001180, Cara014g018710
GO:0042814	BP	e	monopolar cell growth	2/1149	3/35449	0.00308117	6	2	1	1	1	0.20117	Cara004g056680, Cara014g019250
GO:0006996	BP	e	organelle organization	56/1149	1160/35449	0.00309499	3	56	1	1	1	0.20117	Cara002g008420, Cara002g008480, Cara002g008490, Cara002g008540, Cara002g008640, Cara002g008710, Cara002g010430, Cara002g010510, Cara002g011050, Cara002g011180, Cara004g006590, Cara004g006760, Cara004g008800, Cara004g056440, Cara004g056550, Cara004g056680, Cara004g056870, Cara004g057330, Cara004g057460, Cara004g057580, Cara010g000980, Cara010g001190, Cara010g001300, Cara010g001860, Cara010g001890,…
GO:0043161	BP	e	proteasome-mediated ubiquitin-dependent protein catabolic process	16/1149	221/35449	0.00310481	9	16	1	1	1	0.20117	Cara002g008520, Cara002g008780, Cara002g008850, Cara002g011120, Cara002g011160, Cara004g057010, Cara010g000880, Cara010g001210, Cara010g003250, Cara010g003340, Cara014g021640, Cara014g025530, Cara014g027630, Cara016g001320, Cara022g001670, Cara022g002740
GO:0051179	BP	e	localization	111/1149	2601/35449	0.0032805	1	111	1	1	1	0.206016	Cara002g007960, Cara002g008070, Cara002g008090, Cara002g008200, Cara002g008270, Cara002g008280, Cara002g008380, Cara002g008490, Cara002g008590, Cara002g008710, Cara002g008820, Cara002g010290, Cara002g010370, Cara002g010510, Cara002g011050, Cara002g011180, Cara002g011240, Cara002g011280, Cara002g011590, Cara002g011660, Cara002g011680, Cara002g011690, Cara002g014440, Cara004g006420, Cara004g006620,…
GO:0071901	BP	e	negative regulation of protein serine/threonine kinase activity	3/1149	10/35449	0.00343543	11	3	1	1	1	0.206016	Cara002g008860, Cara014g019260, Cara022g002830
GO:0052317	BP	e	camalexin metabolic process	3/1149	10/35449	0.00343543	6	3	1	1	1	0.206016	Cara002g011170, Cara004g006420, Cara010g000810
GO:0010120	BP	e	camalexin biosynthetic process	3/1149	10/35449	0.00343543	7	3	1	1	1	0.206016	Cara002g011170, Cara004g006420, Cara010g000810
GO:0019941	BP	e	modification-dependent protein catabolic process	27/1149	465/35449	0.00348715	7	27	1	1	1	0.206916	Cara002g008520, Cara002g008780, Cara002g008850, Cara002g010400, Cara002g010650, Cara002g010670, Cara002g011120, Cara002g011160, Cara002g011450, Cara004g057010, Cara010g000880, Cara010g001200, Cara010g001210, Cara010g001390, Cara010g001920, Cara010g003250, Cara010g003340, Cara014g021640, Cara014g025530, Cara014g027360, Cara014g027630, Cara016g000870, Cara016g001320, Cara016g001340, Cara022g001670,…
GO:0016054	BP	e	organic acid catabolic process	13/1149	169/35449	0.00357111	4	13	1	1	1	0.207529	Cara002g008210, Cara002g008220, Cara002g008640, Cara002g011720, Cara004g006420, Cara004g010230, Cara010g003020, Cara010g003480, Cara010g003840, Cara014g021760, Cara014g021880, Cara016g000890, Cara022g001270
GO:0046395	BP	e	carboxylic acid catabolic process	13/1149	169/35449	0.00357111	6	13	1	1	1	0.207529	Cara002g008210, Cara002g008220, Cara002g008640, Cara002g011720, Cara004g006420, Cara004g010230, Cara010g003020, Cara010g003480, Cara010g003840, Cara014g021760, Cara014g021880, Cara016g000890, Cara022g001270
GO:0098796	CC	e	membrane protein complex	31/1149	584/35449	0.00886794	2	31	1	1	1	0.222295	Cara002g008070, Cara002g008140, Cara002g008190, Cara002g008430, Cara002g008710, Cara002g010370, Cara002g010570, Cara002g010790, Cara002g011050, Cara002g011180, Cara002g014450, Cara004g006710, Cara004g008730, Cara004g056440, Cara004g057460, Cara010g001250, Cara010g001330, Cara010g001340, Cara010g001770, Cara014g019180, Cara014g020060, Cara014g020460, Cara014g027190, Cara014g027630, Cara016g001130,…
GO:0009941	CC	e	chloroplast envelope	38/1149	755/35449	0.00890036	6	38	1	1	1	0.222295	Cara002g008430, Cara002g010450, Cara002g010510, Cara002g010610, Cara002g011050, Cara002g011180, Cara002g011650, Cara002g014440, Cara004g006590, Cara004g006630, Cara004g056260, Cara004g056580, Cara004g056640, Cara004g057060, Cara004g057340, Cara010g000890, Cara010g001330, Cara010g003320, Cara010g003380, Cara010g003730, Cara014g018980, Cara014g019320, Cara014g020520, Cara014g021820, Cara014g027280,…
GO:0005739	CC	e	mitochondrion	147/1149	3690/35449	0.00915494	5	147	1	1	1	0.222295	Cara002g008070, Cara002g008190, Cara002g008440, Cara002g008490, Cara002g008640, Cara002g008670, Cara002g008790, Cara002g010320, Cara002g010350, Cara002g010360, Cara002g010370, Cara002g010390, Cara002g010420, Cara002g010510, Cara002g010570, Cara002g010590, Cara002g010750, Cara002g010920, Cara002g011000, Cara002g011130, Cara002g011320, Cara002g011370, Cara002g011780, Cara002g014440, Cara004g006710,…
GO:0005694	CC	e	chromosome	7/1149	73/35449	0.00939328	5	7	1	1	1	0.222295	Cara002g007940, Cara002g007950, Cara002g010430, Cara004g006760, Cara010g003080, Cara014g020480, Cara022g002190
GO:0044815	CC	e	DNA packaging complex	3/1149	14/35449	0.00945956	2	3	1	1	1	0.222295	Cara004g057330, Cara014g018880, Cara014g020100
GO:0009526	CC	e	plastid envelope	38/1149	764/35449	0.00947735	5	38	1	1	1	0.222295	Cara002g008430, Cara002g010450, Cara002g010510, Cara002g010610, Cara002g011050, Cara002g011180, Cara002g011650, Cara002g014440, Cara004g006590, Cara004g006630, Cara004g056260, Cara004g056580, Cara004g056640, Cara004g057060, Cara004g057340, Cara010g000890, Cara010g001330, Cara010g003320, Cara010g003380, Cara010g003730, Cara014g018980, Cara014g019320, Cara014g020520, Cara014g021820, Cara014g027280,…
GO:0045293	CC	e	mRNA editing complex	2/1149	5/35449	0.00983403	2	2	1	1	1	0.222295	Cara014g025460, Cara016g001030
GO:0061927	CC	e	TOC-TIC supercomplex I	2/1149	5/35449	0.00983403	6	2	1	1	1	0.222295	Cara002g011050, Cara002g011180
GO:0006511	BP	e	ubiquitin-dependent protein catabolic process	26/1149	441/35449	0.00394298	8	26	1	1	1	0.226802	Cara002g008520, Cara002g008780, Cara002g008850, Cara002g010400, Cara002g010650, Cara002g010670, Cara002g011120, Cara002g011160, Cara002g011450, Cara004g057010, Cara010g000880, Cara010g001200, Cara010g001210, Cara010g001390, Cara010g001920, Cara010g003250, Cara010g003340, Cara014g021640, Cara014g025530, Cara014g027360, Cara014g027630, Cara016g001320, Cara016g001340, Cara022g001670, Cara022g002480,…
GO:0006810	BP	e	transport	102/1149	2384/35449	0.00402224	3	102	1	1	1	0.229024	Cara002g007960, Cara002g008070, Cara002g008090, Cara002g008200, Cara002g008270, Cara002g008280, Cara002g008490, Cara002g008590, Cara002g008710, Cara002g008820, Cara002g010290, Cara002g010370, Cara002g010510, Cara002g011050, Cara002g011180, Cara002g011240, Cara002g011280, Cara002g011590, Cara002g011660, Cara002g011680, Cara002g011690, Cara002g014440, Cara004g006620, Cara004g006690, Cara004g006780,…
GO:0051252	BP	e	regulation of RNA metabolic process	103/1149	2408/35449	0.00414963	6	103	1	1	1	0.233915	Cara002g007880, Cara002g008120, Cara002g008500, Cara002g008540, Cara002g008620, Cara002g008720, Cara002g008840, Cara002g010530, Cara002g010600, Cara002g010680, Cara002g010770, Cara002g010900, Cara002g011080, Cara002g011170, Cara002g011420, Cara002g011520, Cara002g011740, Cara004g010210, Cara004g010240, Cara004g010250, Cara004g056340, Cara004g056370, Cara004g056670, Cara004g056960, Cara004g057090,…
GO:0016042	BP	e	lipid catabolic process	18/1149	264/35449	0.00420805	4	18	1	1	1	0.234655	Cara002g008470, Cara002g008640, Cara002g011230, Cara004g057080, Cara004g057390, Cara010g001680, Cara010g003090, Cara010g003480, Cara010g003840, Cara014g021880, Cara014g025550, Cara014g027780, Cara016g000800, Cara016g001550, Cara022g001270, Cara022g001510, Cara022g002880, Cara022g002890
GO:0034249	BP	e	negative regulation of cellular amide metabolic process	6/1149	48/35449	0.00439446	6	6	1	1	1	0.234655	Cara002g008910, Cara002g008920, Cara010g000910, Cara010g002960, Cara016g001130, Cara022g002210
GO:0000375	BP	e	RNA splicing, via transesterification reactions	12/1149	154/35449	0.0045193	9	12	1	1	1	0.234655	Cara002g008660, Cara002g011150, Cara002g011750, Cara004g010200, Cara004g057360, Cara010g000930, Cara010g001730, Cara010g003290, Cara014g018790, Cara014g020120, Cara014g020280, Cara014g027700
GO:0000377	BP	e	RNA splicing, via transesterification reactions with bulged adenosine as nucleophile	12/1149	154/35449	0.0045193	10	12	1	1	1	0.234655	Cara002g008660, Cara002g011150, Cara002g011750, Cara004g010200, Cara004g057360, Cara010g000930, Cara010g001730, Cara010g003290, Cara014g018790, Cara014g020120, Cara014g020280, Cara014g027700
GO:0051248	BP	e	negative regulation of protein metabolic process	10/1149	116/35449	0.00453495	6	10	1	1	1	0.234655	Cara002g008860, Cara002g008910, Cara002g008920, Cara004g056690, Cara010g000910, Cara010g002960, Cara014g019260, Cara014g020100, Cara022g002210, Cara022g002830
GO:0052314	BP	e	phytoalexin metabolic process	3/1149	11/35449	0.00461051	4	3	1	1	1	0.234655	Cara002g011170, Cara004g006420, Cara010g000810
GO:0046217	BP	e	indole phytoalexin metabolic process	3/1149	11/35449	0.00461051	5	3	1	1	1	0.234655	Cara002g011170, Cara004g006420, Cara010g000810
GO:0009700	BP	e	indole phytoalexin biosynthetic process	3/1149	11/35449	0.00461051	6	3	1	1	1	0.234655	Cara002g011170, Cara004g006420, Cara010g000810
GO:0052315	BP	e	phytoalexin biosynthetic process	3/1149	11/35449	0.00461051	5	3	1	1	1	0.234655	Cara002g011170, Cara004g006420, Cara010g000810
GO:0022402	BP	e	cell cycle process	24/1149	407/35449	0.00462068	2	24	1	1	1	0.234655	Cara002g007870, Cara002g008860, Cara002g010500, Cara002g011370, Cara002g011690, Cara004g006590, Cara004g006760, Cara004g008390, Cara004g056170, Cara004g056550, Cara004g057330, Cara004g057580, Cara010g000850, Cara010g001400, Cara010g001880, Cara010g003080, Cara010g003260, Cara014g026860, Cara014g027400, Cara016g001350, Cara016g028870, Cara022g001310, Cara022g002310, Cara022g002410
GO:0000776	CC	e	kinetochore	4/1149	27/35449	0.010634	5	4	1	1	1	0.234915	Cara004g008390, Cara014g027630, Cara022g001310, Cara022g002310
GO:0019219	BP	e	regulation of nucleobase-containing compound metabolic process	106/1149	2504/35449	0.0048931	5	106	1	1	1	0.246271	Cara002g007880, Cara002g008120, Cara002g008230, Cara002g008500, Cara002g008540, Cara002g008620, Cara002g008720, Cara002g008840, Cara002g010530, Cara002g010600, Cara002g010680, Cara002g010770, Cara002g010900, Cara002g011080, Cara002g011170, Cara002g011420, Cara002g011520, Cara002g011740, Cara004g010210, Cara004g010240, Cara004g010250, Cara004g056340, Cara004g056370, Cara004g056670, Cara004g056960,…
GO:1901565	BP	e	organonitrogen compound catabolic process	30/1149	547/35449	0.00495872	4	30	1	1	1	0.247365	Cara002g008210, Cara002g008220, Cara002g008520, Cara002g008780, Cara002g008850, Cara002g011120, Cara002g011160, Cara002g011720, Cara004g006420, Cara004g010230, Cara004g057010, Cara004g057640, Cara010g000880, Cara010g001200, Cara010g001210, Cara010g001450, Cara010g003020, Cara010g003250, Cara010g003320, Cara010g003340, Cara014g021640, Cara014g021760, Cara014g025530, Cara014g027630, Cara016g000890,…
GO:0044434	CC	e	chloroplast part	71/1149	1633/35449	0.0121591	5	71	1	1	1	0.262636	Cara002g008140, Cara002g008430, Cara002g010450, Cara002g010510, Cara002g010610, Cara002g011050, Cara002g011180, Cara002g011300, Cara002g011320, Cara002g011590, Cara002g011650, Cara002g014440, Cara004g006590, Cara004g006630, Cara004g006890, Cara004g056260, Cara004g056310, Cara004g056580, Cara004g056640, Cara004g057060, Cara004g057340, Cara004g057390, Cara004g057580, Cara010g000890, Cara010g000960,…
GO:0009057	BP	e	macromolecule catabolic process	45/1149	905/35449	0.00551181	4	45	1	1	1	0.265746	Cara002g008520, Cara002g008610, Cara002g008780, Cara002g008850, Cara002g010400, Cara002g010650, Cara002g010670, Cara002g010710, Cara002g011120, Cara002g011160, Cara002g011450, Cara004g006610, Cara004g006830, Cara004g056190, Cara004g057010, Cara004g057110, Cara004g057640, Cara010g000880, Cara010g000980, Cara010g001200, Cara010g001210, Cara010g001390, Cara010g001450, Cara010g001510, Cara010g001920,…
GO:0051172	BP	e	negative regulation of nitrogen compound metabolic process	25/1149	431/35449	0.0055614	5	25	1	1	1	0.265746	Cara002g008720, Cara002g008840, Cara002g008860, Cara002g008910, Cara002g008920, Cara002g010900, Cara002g011080, Cara004g010240, Cara004g056690, Cara010g000910, Cara010g002810, Cara010g002960, Cara014g018740, Cara014g018880, Cara014g019260, Cara014g019820, Cara014g020100, Cara014g020480, Cara014g027620, Cara016g001130, Cara022g001260, Cara022g001320, Cara022g001520, Cara022g002210, Cara022g002830
GO:0006807	BP	e	nitrogen compound metabolic process	352/1149	9576/35449	0.00559315	2	352	1	1	1	0.265746	Cara002g007860, Cara002g007880, Cara002g007920, Cara002g007940, Cara002g007950, Cara002g008120, Cara002g008130, Cara002g008150, Cara002g008160, Cara002g008210, Cara002g008220, Cara002g008350, Cara002g008500, Cara002g008520, Cara002g008540, Cara002g008560, Cara002g008600, Cara002g008620, Cara002g008660, Cara002g008700, Cara002g008780, Cara002g008790, Cara002g008810, Cara002g008840, Cara002g008850,…
GO:0045454	BP	e	cell redox homeostasis	10/1149	120/35449	0.00575281	5	10	1	1	1	0.265746	Cara002g008410, Cara002g010390, Cara002g011470, Cara010g003850, Cara014g019150, Cara014g027050, Cara016g000710, Cara016g001400, Cara022g001320, Cara022g002560
GO:0016226	BP	e	iron-sulfur cluster assembly	5/1149	36/35449	0.00580356	5	5	1	1	1	0.265746	Cara002g008410, Cara004g010180, Cara010g001560, Cara014g019990, Cara022g002870
GO:0031163	BP	e	metallo-sulfur cluster assembly	5/1149	36/35449	0.00580356	4	5	1	1	1	0.265746	Cara002g008410, Cara004g010180, Cara010g001560, Cara014g019990, Cara022g002870
GO:0048522	BP	e	positive regulation of cellular process	50/1149	1043/35449	0.00585252	4	50	1	1	1	0.265746	Cara002g008480, Cara002g008540, Cara002g008580, Cara002g008640, Cara002g008840, Cara002g011170, Cara002g011240, Cara002g011520, Cara002g011700, Cara004g007000, Cara004g008390, Cara004g008450, Cara004g008730, Cara004g056340, Cara004g056920, Cara004g056970, Cara010g003150, Cara014g018880, Cara014g018900, Cara014g019170, Cara014g019190, Cara014g020100, Cara014g020260, Cara014g021690, Cara014g021730,…
GO:0051193	BP	e	regulation of cofactor metabolic process	6/1149	51/35449	0.00594298	5	6	1	1	1	0.265746	Cara002g010510, Cara014g020370, Cara014g021730, Cara014g027230, Cara014g027650, Cara022g001640
GO:0006470	BP	e	protein dephosphorylation	9/1149	102/35449	0.00594921	7	9	1	1	1	0.265746	Cara002g011320, Cara002g011710, Cara004g006610, Cara004g010140, Cara010g001170, Cara016g001710, Cara022g002360, Cara022g002830, Cara022g002900
GO:0009966	BP	e	regulation of signal transduction	20/1149	320/35449	0.0059818	5	20	1	1	1	0.265746	Cara002g008640, Cara002g011240, Cara004g008720, Cara010g002810, Cara010g003070, Cara014g019170, Cara014g021690, Cara014g021840, Cara014g025820, Cara014g026960, Cara014g027270, Cara014g027630, Cara016g001710, Cara022g001670, Cara022g002340, Cara022g002360, Cara022g002410, Cara022g002480, Cara022g002770, Cara022g002830
GO:0006469	BP	e	negative regulation of protein kinase activity	3/1149	12/35449	0.00600027	10	3	1	1	1	0.265746	Cara002g008860, Cara014g019260, Cara022g002830
GO:0033673	BP	e	negative regulation of kinase activity	3/1149	12/35449	0.00600027	9	3	1	1	1	0.265746	Cara002g008860, Cara014g019260, Cara022g002830
GO:0080164	BP	e	regulation of nitric oxide metabolic process	2/1149	4/35449	0.00602978	6	2	1	1	1	0.265746	Cara014g021650, Cara014g021660
GO:0001887	BP	e	selenium compound metabolic process	2/1149	4/35449	0.00602978	3	2	1	1	1	0.265746	Cara004g010180, Cara014g026670
GO:0043632	BP	e	modification-dependent macromolecule catabolic process	27/1149	482/35449	0.0060737	6	27	1	1	1	0.265746	Cara002g008520, Cara002g008780, Cara002g008850, Cara002g010400, Cara002g010650, Cara002g010670, Cara002g011120, Cara002g011160, Cara002g011450, Cara004g057010, Cara010g000880, Cara010g001200, Cara010g001210, Cara010g001390, Cara010g001920, Cara010g003250, Cara010g003340, Cara014g021640, Cara014g025530, Cara014g027360, Cara014g027630, Cara016g000870, Cara016g001320, Cara016g001340, Cara022g001670,…
GO:0023051	BP	e	regulation of signaling	20/1149	321/35449	0.00608147	3	20	1	1	1	0.265746	Cara002g008640, Cara002g011240, Cara004g008720, Cara010g002810, Cara010g003070, Cara014g019170, Cara014g021690, Cara014g021840, Cara014g025820, Cara014g026960, Cara014g027270, Cara014g027630, Cara016g001710, Cara022g001670, Cara022g002340, Cara022g002360, Cara022g002410, Cara022g002480, Cara022g002770, Cara022g002830
GO:0070647	BP	e	protein modification by small protein conjugation or removal	38/1149	745/35449	0.00626741	7	38	1	1	1	0.271765	Cara002g008780, Cara002g008850, Cara002g008880, Cara002g010400, Cara002g010640, Cara002g010670, Cara002g011120, Cara002g011450, Cara002g011540, Cara002g011620, Cara002g011790, Cara004g006720, Cara004g008500, Cara004g008730, Cara004g057010, Cara010g001390, Cara010g001530, Cara010g001920, Cara010g002840, Cara010g003340, Cara010g003770, Cara014g019820, Cara014g019840, Cara014g020140, Cara014g026820,…
GO:0010646	BP	e	regulation of cell communication	20/1149	324/35449	0.00641377	4	20	1	1	1	0.273897	Cara002g008640, Cara002g011240, Cara004g008720, Cara010g002810, Cara010g003070, Cara014g019170, Cara014g021690, Cara014g021840, Cara014g025820, Cara014g026960, Cara014g027270, Cara014g027630, Cara016g001710, Cara022g001670, Cara022g002340, Cara022g002360, Cara022g002410, Cara022g002480, Cara022g002770, Cara022g002830
GO:0070279	MF	e	vitamin B6 binding	10/1149	91/35449	0.000735147	4	10	1	1	1	0.275772	Cara002g008210, Cara002g008220, Cara002g011090, Cara004g010180, Cara004g056330, Cara010g002980, Cara014g021760, Cara014g026670, Cara016g000890, Cara022g001510
GO:0030170	MF	e	pyridoxal phosphate binding	10/1149	91/35449	0.000735147	5	10	1	1	1	0.275772	Cara002g008210, Cara002g008220, Cara002g011090, Cara004g010180, Cara004g056330, Cara010g002980, Cara014g021760, Cara014g026670, Cara016g000890, Cara022g001510
GO:0016846	MF	e	carbon-sulfur lyase activity	6/1149	35/35449	0.000830072	3	6	1	1	1	0.276783	Cara004g010180, Cara004g056330, Cara010g000800, Cara014g018940, Cara016g000890, Cara022g002650
GO:0003962	MF	e	cystathionine gamma-synthase activity	2/1149	2/35449	0.0010497	4	2	1	1	1	0.285106	Cara014g026670, Cara016g000890
GO:0016832	MF	e	aldehyde-lyase activity	4/1149	15/35449	0.00112569	4	4	1	1	1	0.285106	Cara004g010230, Cara010g001570, Cara016g001010, Cara022g001510
GO:0140110	MF	e	transcription regulator activity	76/1149	1610/35449	0.00114004	1	76	1	1	1	0.285106	Cara002g007880, Cara002g008120, Cara002g008500, Cara002g008540, Cara002g008620, Cara002g008840, Cara002g010600, Cara002g010680, Cara002g011080, Cara002g011170, Cara002g011520, Cara004g010210, Cara004g010240, Cara004g010250, Cara004g056370, Cara004g056670, Cara004g057090, Cara004g057130, Cara004g057320, Cara004g057680, Cara010g000810, Cara010g001080, Cara010g001180, Cara010g001240, Cara010g001310,…
GO:0044265	BP	e	cellular macromolecule catabolic process	32/1149	597/35449	0.00678519	5	32	1	1	1	0.28758	Cara002g008520, Cara002g008780, Cara002g008850, Cara002g010400, Cara002g010650, Cara002g010670, Cara002g010710, Cara002g011120, Cara002g011160, Cara002g011450, Cara004g006830, Cara004g057010, Cara004g057110, Cara010g000880, Cara010g000980, Cara010g001200, Cara010g001210, Cara010g001390, Cara010g001510, Cara010g001920, Cara010g003250, Cara010g003340, Cara014g021640, Cara014g025530, Cara014g027360,…
GO:0000243	CC	e	commitment complex	4/1149	29/35449	0.0136768	7	4	1	1	1	0.288997	Cara004g010200, Cara014g018790, Cara014g020120, Cara014g020280
GO:0044425	CC	e	membrane part	118/1149	2925/35449	0.0140475	1	118	1	1	1	0.290514	Cara002g008070, Cara002g008140, Cara002g008150, Cara002g008160, Cara002g008190, Cara002g008270, Cara002g008280, Cara002g008430, Cara002g008460, Cara002g008710, Cara002g008800, Cara002g010340, Cara002g010370, Cara002g010470, Cara002g010480, Cara002g010490, Cara002g010570, Cara002g010790, Cara002g011050, Cara002g011180, Cara002g011280, Cara002g011390, Cara002g011590, Cara002g011660, Cara002g011670,…
GO:0008380	BP	e	RNA splicing	17/1149	260/35449	0.00693139	8	17	1	1	1	0.291584	Cara002g008660, Cara002g011150, Cara002g011750, Cara004g010200, Cara004g010250, Cara004g057360, Cara004g057400, Cara010g000930, Cara010g001420, Cara010g001730, Cara010g003290, Cara010g003450, Cara014g018790, Cara014g020120, Cara014g020280, Cara014g026740, Cara014g027700
GO:0031209	CC	e	SCAR complex	2/1149	6/35449	0.0144354	4	2	1	1	1	0.292318	Cara004g056920, Cara014g021780
GO:0009736	BP	e	cytokinin-activated signaling pathway	6/1149	53/35449	0.00717469	6	6	1	1	1	0.299583	Cara002g010680, Cara002g010770, Cara004g057130, Cara016g001320, Cara022g001640, Cara022g002470
GO:0090697	BP	e	post-embryonic plant organ morphogenesis	5/1149	38/35449	0.00732767	4	5	1	1	1	0.303721	Cara002g008720, Cara004g056680, Cara004g057570, Cara014g027480, Cara022g001320
GO:0051128	BP	e	regulation of cellular component organization	24/1149	418/35449	0.00750568	4	24	1	1	1	0.308828	Cara002g008230, Cara002g008480, Cara002g008840, Cara002g010290, Cara002g011620, Cara002g011690, Cara004g008390, Cara004g056680, Cara004g056920, Cara010g000850, Cara010g003070, Cara010g003150, Cara014g018880, Cara014g019190, Cara014g020100, Cara014g021780, Cara014g025820, Cara014g025900, Cara016g001420, Cara022g001300, Cara022g001310, Cara022g002310, Cara022g002620, Cara022g002760
GO:0034389	BP	e	lipid particle organization	3/1149	13/35449	0.00761405	4	3	1	1	1	0.311017	Cara010g003740, Cara016g001080, Cara022g001810
GO:0015036	MF	e	disulfide oxidoreductase activity	8/1149	70/35449	0.00189618	4	8	1	1	1	0.330236	Cara002g008410, Cara002g010980, Cara002g011470, Cara014g019150, Cara014g027050, Cara016g000710, Cara016g001400, Cara022g001320
GO:0015035	MF	e	protein disulfide oxidoreductase activity	7/1149	56/35449	0.00214328	5	7	1	1	1	0.330236	Cara002g008410, Cara002g011470, Cara014g019150, Cara014g027050, Cara016g000710, Cara016g001400, Cara022g001320
GO:0003700	MF	e	DNA-binding transcription factor activity	71/1149	1521/35449	0.00231807	2	71	1	1	1	0.330236	Cara002g007880, Cara002g008120, Cara002g008500, Cara002g008540, Cara002g008620, Cara002g010600, Cara002g010680, Cara002g011080, Cara002g011170, Cara002g011520, Cara004g010210, Cara004g010240, Cara004g010250, Cara004g056370, Cara004g056670, Cara004g057090, Cara004g057130, Cara004g057320, Cara004g057680, Cara010g000810, Cara010g001080, Cara010g001180, Cara010g001240, Cara010g001310, Cara010g001320,…
GO:0005488	MF	e	binding	513/1149	14280/35449	0.00245687	1	513	1	1	1	0.330236	Cara002g007860, Cara002g007870, Cara002g007880, Cara002g007940, Cara002g007950, Cara002g008090, Cara002g008120, Cara002g008130, Cara002g008160, Cara002g008200, Cara002g008210, Cara002g008220, Cara002g008230, Cara002g008290, Cara002g008320, Cara002g008330, Cara002g008350, Cara002g008380, Cara002g008400, Cara002g008480, Cara002g008490, Cara002g008500, Cara002g008520, Cara002g008540, Cara002g008560,…
GO:0070568	MF	e	guanylyltransferase activity	3/1149	9/35449	0.00246395	5	3	1	1	1	0.330236	Cara004g008470, Cara010g002900, Cara014g021670
GO:2001070	MF	e	starch binding	3/1149	9/35449	0.00246395	4	3	1	1	1	0.330236	Cara002g011630, Cara004g006610, Cara014g021700
GO:0043023	MF	e	ribosomal large subunit binding	3/1149	9/35449	0.00246395	4	3	1	1	1	0.330236	Cara002g011120, Cara010g000910, Cara022g002210
GO:0008308	MF	e	voltage-gated anion channel activity	4/1149	19/35449	0.0028829	8	4	1	1	1	0.330236	Cara002g010370, Cara010g001250, Cara014g027280, Cara022g005140
GO:0010472	MF	e	GDP-galactose:glucose-1-phosphate guanylyltransferase activity	2/1149	3/35449	0.00308117	6	2	1	1	1	0.330236	Cara010g002900, Cara014g021670
GO:0010473	MF	e	GDP-galactose:myoinositol-1-phosphate guanylyltransferase activity	2/1149	3/35449	0.00308117	6	2	1	1	1	0.330236	Cara010g002900, Cara014g021670
GO:0010471	MF	e	GDP-galactose:mannose-1-phosphate guanylyltransferase activity	2/1149	3/35449	0.00308117	7	2	1	1	1	0.330236	Cara010g002900, Cara014g021670
GO:0010475	MF	e	galactose-1-phosphate guanylyltransferase (GDP) activity	2/1149	3/35449	0.00308117	6	2	1	1	1	0.330236	Cara010g002900, Cara014g021670
GO:0080048	MF	e	GDP-D-glucose phosphorylase activity	2/1149	3/35449	0.00308117	6	2	1	1	1	0.330236	Cara010g002900, Cara014g021670
GO:0008928	MF	e	mannose-1-phosphate guanylyltransferase (GDP) activity	2/1149	3/35449	0.00308117	7	2	1	1	1	0.330236	Cara010g002900, Cara014g021670
GO:0080047	MF	e	GDP-L-galactose phosphorylase activity	2/1149	3/35449	0.00308117	6	2	1	1	1	0.330236	Cara010g002900, Cara014g021670
GO:0010474	MF	e	glucose-1-phosphate guanylyltransferase (GDP) activity	2/1149	3/35449	0.00308117	6	2	1	1	1	0.330236	Cara010g002900, Cara014g021670
GO:1990904	CC	e	ribonucleoprotein complex	48/1149	1049/35449	0.0166533	2	48	1	1	1	0.330348	Cara002g007920, Cara002g008090, Cara002g008490, Cara002g008660, Cara002g008910, Cara002g008920, Cara002g010450, Cara002g010610, Cara002g010860, Cara002g011130, Cara002g011150, Cara002g011750, Cara004g010200, Cara004g056640, Cara004g056680, Cara004g056700, Cara004g056710, Cara004g056790, Cara004g056980, Cara004g057050, Cara004g057400, Cara010g000840, Cara010g000980, Cara010g001510, Cara010g001690,…
GO:0009504	CC	e	cell plate	4/1149	31/35449	0.0172215	4	4	1	1	1	0.331594	Cara002g010290, Cara004g056550, Cara004g057580, Cara010g001300
GO:0000428	CC	e	DNA-directed RNA polymerase complex	6/1149	64/35449	0.0173985	6	6	1	1	1	0.331594	Cara010g001820, Cara014g020290, Cara016g001750, Cara022g001540, Cara022g002240, Cara022g002450
GO:0030244	BP	e	cellulose biosynthetic process	6/1149	55/35449	0.00858092	9	6	1	1	1	0.341818	Cara002g007870, Cara004g008470, Cara010g001880, Cara014g025770, Cara014g025780, Cara016g001350
GO:0032446	BP	e	protein modification by small protein conjugation	35/1149	687/35449	0.0086909	8	35	1	1	1	0.341818	Cara002g008780, Cara002g008850, Cara002g008880, Cara002g010640, Cara002g010670, Cara002g011120, Cara002g011450, Cara002g011620, Cara002g011790, Cara004g006720, Cara004g008500, Cara004g008730, Cara004g057010, Cara010g001390, Cara010g001530, Cara010g001920, Cara010g002840, Cara010g003770, Cara014g019820, Cara014g019840, Cara014g020140, Cara014g026820, Cara014g027360, Cara014g027750, Cara014g027760,…
GO:0006396	BP	e	RNA processing	40/1149	809/35449	0.00869287	7	40	1	1	1	0.341818	Cara002g008660, Cara002g010710, Cara002g011000, Cara002g011060, Cara002g011150, Cara002g011690, Cara002g011750, Cara004g010200, Cara004g010250, Cara004g056410, Cara004g057110, Cara004g057360, Cara004g057400, Cara010g000930, Cara010g000980, Cara010g001420, Cara010g001510, Cara010g001540, Cara010g001730, Cara010g001930, Cara010g001940, Cara010g002940, Cara010g003290, Cara010g003420, Cara010g003450,…
GO:0006355	BP	e	regulation of transcription, DNA-templated	98/1149	2336/35449	0.00921621	9	98	1	1	1	0.341818	Cara002g007880, Cara002g008120, Cara002g008500, Cara002g008540, Cara002g008620, Cara002g008720, Cara002g008840, Cara002g010530, Cara002g010600, Cara002g010680, Cara002g010770, Cara002g010900, Cara002g011080, Cara002g011170, Cara002g011420, Cara002g011520, Cara002g011740, Cara004g010210, Cara004g010240, Cara004g010250, Cara004g056340, Cara004g056370, Cara004g056670, Cara004g056960, Cara004g057090,…
GO:2001141	BP	e	regulation of RNA biosynthetic process	98/1149	2336/35449	0.00921621	7	98	1	1	1	0.341818	Cara002g007880, Cara002g008120, Cara002g008500, Cara002g008540, Cara002g008620, Cara002g008720, Cara002g008840, Cara002g010530, Cara002g010600, Cara002g010680, Cara002g010770, Cara002g010900, Cara002g011080, Cara002g011170, Cara002g011420, Cara002g011520, Cara002g011740, Cara004g010210, Cara004g010240, Cara004g010250, Cara004g056340, Cara004g056370, Cara004g056670, Cara004g056960, Cara004g057090,…
GO:1903506	BP	e	regulation of nucleic acid-templated transcription	98/1149	2336/35449	0.00921621	8	98	1	1	1	0.341818	Cara002g007880, Cara002g008120, Cara002g008500, Cara002g008540, Cara002g008620, Cara002g008720, Cara002g008840, Cara002g010530, Cara002g010600, Cara002g010680, Cara002g010770, Cara002g010900, Cara002g011080, Cara002g011170, Cara002g011420, Cara002g011520, Cara002g011740, Cara004g010210, Cara004g010240, Cara004g010250, Cara004g056340, Cara004g056370, Cara004g056670, Cara004g056960, Cara004g057090,…
GO:0007094	BP	e	mitotic spindle assembly checkpoint	3/1149	14/35449	0.00945956	13	3	1	1	1	0.341818	Cara010g000850, Cara022g001310, Cara022g002310
GO:2000816	BP	e	negative regulation of mitotic sister chromatid separation	3/1149	14/35449	0.00945956	10	3	1	1	1	0.341818	Cara010g000850, Cara022g001310, Cara022g002310
GO:0051985	BP	e	negative regulation of chromosome segregation	3/1149	14/35449	0.00945956	5	3	1	1	1	0.341818	Cara010g000850, Cara022g001310, Cara022g002310
GO:1905819	BP	e	negative regulation of chromosome separation	3/1149	14/35449	0.00945956	7	3	1	1	1	0.341818	Cara010g000850, Cara022g001310, Cara022g002310
GO:0001933	BP	e	negative regulation of protein phosphorylation	3/1149	14/35449	0.00945956	9	3	1	1	1	0.341818	Cara002g008860, Cara014g019260, Cara022g002830
GO:0045841	BP	e	negative regulation of mitotic metaphase/anaphase transition	3/1149	14/35449	0.00945956	11	3	1	1	1	0.341818	Cara010g000850, Cara022g001310, Cara022g002310
GO:0071174	BP	e	mitotic spindle checkpoint	3/1149	14/35449	0.00945956	12	3	1	1	1	0.341818	Cara010g000850, Cara022g001310, Cara022g002310
GO:0071173	BP	e	spindle assembly checkpoint	3/1149	14/35449	0.00945956	8	3	1	1	1	0.341818	Cara010g000850, Cara022g001310, Cara022g002310
GO:0033048	BP	e	negative regulation of mitotic sister chromatid segregation	3/1149	14/35449	0.00945956	9	3	1	1	1	0.341818	Cara010g000850, Cara022g001310, Cara022g002310
GO:1902100	BP	e	negative regulation of metaphase/anaphase transition of cell cycle	3/1149	14/35449	0.00945956	9	3	1	1	1	0.341818	Cara010g000850, Cara022g001310, Cara022g002310
GO:0031577	BP	e	spindle checkpoint	3/1149	14/35449	0.00945956	7	3	1	1	1	0.341818	Cara010g000850, Cara022g001310, Cara022g002310
GO:0033046	BP	e	negative regulation of sister chromatid segregation	3/1149	14/35449	0.00945956	8	3	1	1	1	0.341818	Cara010g000850, Cara022g001310, Cara022g002310
GO:0030656	BP	e	regulation of vitamin metabolic process	2/1149	5/35449	0.00983403	5	2	1	1	1	0.34509	Cara014g027340, Cara014g027650
GO:0080171	BP	e	lytic vacuole organization	2/1149	5/35449	0.00983403	5	2	1	1	1	0.34509	Cara004g008800, Cara014g018760
GO:0006269	BP	e	DNA replication, synthesis of RNA primer	2/1149	5/35449	0.00983403	8	2	1	1	1	0.34509	Cara016g001750, Cara022g001540
GO:0007163	BP	e	establishment or maintenance of cell polarity	2/1149	5/35449	0.00983403	2	2	1	1	1	0.34509	Cara010g001240, Cara014g021780
GO:0031669	BP	e	cellular response to nutrient levels	11/1149	150/35449	0.00991331	5	11	1	1	1	0.34509	Cara002g007880, Cara002g008690, Cara002g011090, Cara002g011720, Cara004g057460, Cara010g002880, Cara014g026660, Cara014g026970, Cara016g000890, Cara022g001640, Cara022g005790
GO:0000398	BP	e	mRNA splicing, via spliceosome	10/1149	130/35449	0.00991744	11	10	1	1	1	0.34509	Cara002g008660, Cara002g011150, Cara002g011750, Cara004g010200, Cara010g000930, Cara010g001730, Cara010g003290, Cara014g018790, Cara014g020120, Cara014g020280
GO:1901421	BP	e	positive regulation of response to alcohol	5/1149	41/35449	0.0101049	5	5	1	1	1	0.345221	Cara002g008640, Cara002g011240, Cara014g021690, Cara022g002480, Cara022g002770
GO:0009789	BP	e	positive regulation of abscisic acid-activated signaling pathway	5/1149	41/35449	0.0101049	7	5	1	1	1	0.345221	Cara002g008640, Cara002g011240, Cara014g021690, Cara022g002480, Cara022g002770
GO:1905959	BP	e	positive regulation of cellular response to alcohol	5/1149	41/35449	0.0101049	6	5	1	1	1	0.345221	Cara002g008640, Cara002g011240, Cara014g021690, Cara022g002480, Cara022g002770
GO:0098798	CC	e	mitochondrial protein complex	14/1149	220/35449	0.0188665	5	14	1	1	1	0.351921	Cara002g008070, Cara002g008190, Cara002g010370, Cara002g010570, Cara002g011130, Cara002g014450, Cara004g006710, Cara004g056790, Cara004g057050, Cara014g020060, Cara014g025460, Cara022g001800, Cara022g002090, Cara022g002680
GO:0005741	CC	e	mitochondrial outer membrane	4/1149	32/35449	0.0191891	6	4	1	1	1	0.351921	Cara002g010370, Cara014g027280, Cara022g002060, Cara022g005140
GO:0005742	CC	e	mitochondrial outer membrane translocase complex	2/1149	7/35449	0.0197785	7	2	1	1	1	0.356012	Cara002g008070, Cara002g010370
GO:0006004	BP	e	fucose metabolic process	4/1149	27/35449	0.010634	6	4	1	1	1	0.358946	Cara002g008160, Cara014g025560, Cara014g025590, Cara022g002850
GO:0050657	BP	e	nucleic acid transport	7/1149	75/35449	0.0108283	6	7	1	1	1	0.359053	Cara002g011680, Cara002g011690, Cara010g001420, Cara014g027630, Cara016g000720, Cara022g002640, Cara022g002760
GO:0050658	BP	e	RNA transport	7/1149	75/35449	0.0108283	7	7	1	1	1	0.359053	Cara002g011680, Cara002g011690, Cara010g001420, Cara014g027630, Cara016g000720, Cara022g002640, Cara022g002760
GO:0051236	BP	e	establishment of RNA localization	7/1149	75/35449	0.0108283	3	7	1	1	1	0.359053	Cara002g011680, Cara002g011690, Cara010g001420, Cara014g027630, Cara016g000720, Cara022g002640, Cara022g002760
GO:0009734	BP	e	auxin-activated signaling pathway	13/1149	189/35449	0.0109068	6	13	1	1	1	0.359541	Cara002g008120, Cara002g011690, Cara010g000800, Cara010g001080, Cara010g001830, Cara014g019170, Cara014g021840, Cara014g021910, Cara014g025610, Cara014g026820, Cara014g027010, Cara014g027270, Cara016g001360
GO:0071470	BP	e	cellular response to osmotic stress	6/1149	58/35449	0.011045	5	6	1	1	1	0.359836	Cara002g011620, Cara004g007100, Cara004g008500, Cara014g021840, Cara022g001280, Cara022g002150
GO:0001510	BP	e	RNA methylation	6/1149	58/35449	0.011045	8	6	1	1	1	0.359836	Cara010g001540, Cara010g001930, Cara014g019230, Cara014g025720, Cara014g026960, Cara016g001030
GO:0009893	BP	e	positive regulation of metabolic process	39/1149	797/35449	0.0111072	4	39	1	1	1	0.359836	Cara002g008540, Cara002g008840, Cara002g011010, Cara002g011170, Cara002g011520, Cara002g011700, Cara004g006670, Cara004g008450, Cara004g008730, Cara004g056970, Cara010g003150, Cara014g018740, Cara014g018880, Cara014g019170, Cara014g020100, Cara014g020260, Cara014g021730, Cara014g025690, Cara014g025700, Cara014g026820, Cara014g026890, Cara014g027230, Cara014g027340, Cara014g027360, Cara014g027620,…
GO:0031966	CC	e	mitochondrial membrane	12/1149	186/35449	0.0207602	5	12	1	1	1	0.361352	Cara002g010370, Cara002g010510, Cara002g014440, Cara004g056580, Cara004g057140, Cara014g025790, Cara014g027280, Cara016g001590, Cara016g001680, Cara022g001800, Cara022g002060, Cara022g005140
GO:0044435	CC	e	plastid part	73/1149	1717/35449	0.0208186	4	73	1	1	1	0.361352	Cara002g008140, Cara002g008430, Cara002g010450, Cara002g010510, Cara002g010610, Cara002g011050, Cara002g011180, Cara002g011300, Cara002g011320, Cara002g011590, Cara002g011650, Cara002g014440, Cara004g006590, Cara004g006630, Cara004g006890, Cara004g056260, Cara004g056310, Cara004g056580, Cara004g056640, Cara004g057060, Cara004g057340, Cara004g057390, Cara004g057580, Cara010g000890, Cara010g000960,…
GO:0045833	BP	e	negative regulation of lipid metabolic process	3/1149	15/35449	0.011543	6	3	1	1	1	0.361489	Cara004g006920, Cara010g003680, Cara016g001130
GO:1905177	BP	e	tracheary element differentiation	3/1149	15/35449	0.011543	4	3	1	1	1	0.361489	Cara002g011010, Cara004g006670, Cara014g018900
GO:0042326	BP	e	negative regulation of phosphorylation	3/1149	15/35449	0.011543	8	3	1	1	1	0.361489	Cara002g008860, Cara014g019260, Cara022g002830
GO:1900426	BP	e	positive regulation of defense response to bacterium	3/1149	15/35449	0.011543	7	3	1	1	1	0.361489	Cara014g019190, Cara014g021690, Cara014g027780
GO:0010215	BP	e	cellulose microfibril organization	3/1149	15/35449	0.011543	5	3	1	1	1	0.361489	Cara004g013370, Cara014g025770, Cara014g025780
GO:0009403	BP	e	toxin biosynthetic process	3/1149	15/35449	0.011543	4	3	1	1	1	0.361489	Cara002g011170, Cara004g006420, Cara010g000810
GO:1905957	BP	e	regulation of cellular response to alcohol	9/1149	114/35449	0.0119829	5	9	1	1	1	0.368726	Cara002g008640, Cara002g011240, Cara010g003070, Cara014g021690, Cara014g025820, Cara016g001710, Cara022g002340, Cara022g002480, Cara022g002770
GO:1901419	BP	e	regulation of response to alcohol	9/1149	114/35449	0.0119829	4	9	1	1	1	0.368726	Cara002g008640, Cara002g011240, Cara010g003070, Cara014g021690, Cara014g025820, Cara016g001710, Cara022g002340, Cara022g002480, Cara022g002770
GO:0009787	BP	e	regulation of abscisic acid-activated signaling pathway	9/1149	114/35449	0.0119829	6	9	1	1	1	0.368726	Cara002g008640, Cara002g011240, Cara010g003070, Cara014g021690, Cara014g025820, Cara016g001710, Cara022g002340, Cara022g002480, Cara022g002770
GO:0097305	BP	e	response to alcohol	28/1149	524/35449	0.0120358	4	28	1	1	1	0.368726	Cara002g008540, Cara002g008580, Cara002g008660, Cara002g008840, Cara002g010430, Cara002g010790, Cara002g011530, Cara004g006690, Cara004g056550, Cara004g056670, Cara004g057090, Cara010g001940, Cara010g003140, Cara010g003240, Cara010g003290, Cara010g003680, Cara014g018710, Cara014g018740, Cara014g025710, Cara014g026890, Cara014g027740, Cara014g027800, Cara016g001710, Cara022g001260, Cara022g001280,…
GO:0000904	BP	e	cell morphogenesis involved in differentiation	15/1149	227/35449	0.0122741	5	15	1	1	1	0.373131	Cara002g008380, Cara004g013380, Cara004g056680, Cara004g056920, Cara004g057320, Cara004g057580, Cara010g001460, Cara010g003150, Cara010g005200, Cara014g021780, Cara016g000740, Cara016g000940, Cara016g001160, Cara016g001310, Cara022g002620
GO:2001251	BP	e	negative regulation of chromosome organization	5/1149	43/35449	0.0123119	7	5	1	1	1	0.373131	Cara010g000850, Cara014g018880, Cara014g020100, Cara022g001310, Cara022g002310
GO:0031327	BP	e	negative regulation of cellular biosynthetic process	20/1149	343/35449	0.012796	6	20	1	1	1	0.38444	Cara002g008720, Cara002g008840, Cara002g008910, Cara002g008920, Cara002g010900, Cara002g011080, Cara004g006920, Cara004g010240, Cara010g000910, Cara010g002810, Cara010g002960, Cara014g019820, Cara014g020100, Cara014g020480, Cara014g027620, Cara016g001130, Cara022g001260, Cara022g001320, Cara022g001520, Cara022g002210
GO:0009063	BP	e	cellular amino acid catabolic process	8/1149	96/35449	0.0128215	7	8	1	1	1	0.38444	Cara002g008210, Cara002g008220, Cara002g011720, Cara004g006420, Cara004g010230, Cara010g003020, Cara014g021760, Cara016g000890
GO:0009890	BP	e	negative regulation of biosynthetic process	20/1149	347/35449	0.0135367	5	20	1	1	1	0.403645	Cara002g008720, Cara002g008840, Cara002g008910, Cara002g008920, Cara002g010900, Cara002g011080, Cara004g006920, Cara004g010240, Cara010g000910, Cara010g002810, Cara010g002960, Cara014g019820, Cara014g020100, Cara014g020480, Cara014g027620, Cara016g001130, Cara022g001260, Cara022g001320, Cara022g001520, Cara022g002210
GO:0016554	BP	e	cytidine to uridine editing	4/1149	29/35449	0.0136768	9	4	1	1	1	0.403645	Cara002g011000, Cara010g001360, Cara014g025460, Cara018g006580
GO:0048825	BP	e	cotyledon development	4/1149	29/35449	0.0136768	6	4	1	1	1	0.403645	Cara002g008720, Cara002g010680, Cara004g010240, Cara016g001320
GO:0044427	CC	e	chromosomal part	22/1149	415/35449	0.0244507	4	22	1	1	1	0.403913	Cara002g008230, Cara002g010500, Cara004g006590, Cara004g006760, Cara004g008390, Cara004g008890, Cara004g056290, Cara004g057330, Cara010g002040, Cara010g003080, Cara014g018880, Cara014g020100, Cara014g027240, Cara014g027630, Cara016g001750, Cara016g028870, Cara022g001310, Cara022g001540, Cara022g001750, Cara022g002190, Cara022g002240, Cara022g002310
GO:0005839	CC	e	proteasome core complex	3/1149	20/35449	0.0256561	3	3	1	1	1	0.403913	Cara010g001450, Cara014g021640, Cara022g002740
GO:0044455	CC	e	mitochondrial membrane part	13/1149	205/35449	0.0257806	5	13	1	1	1	0.403913	Cara002g008070, Cara002g008190, Cara002g010370, Cara002g010570, Cara002g011780, Cara002g014450, Cara004g006710, Cara010g005200, Cara014g020060, Cara022g001530, Cara022g001800, Cara022g002090, Cara022g002680
GO:0098799	CC	e	outer mitochondrial membrane protein complex	2/1149	8/35449	0.0258103	6	2	1	1	1	0.403913	Cara002g008070, Cara002g010370
GO:0046658	CC	e	anchored component of plasma membrane	11/1149	171/35449	0.0275782	4	11	1	1	1	0.403913	Cara002g008800, Cara002g011390, Cara004g013360, Cara010g001950, Cara010g001990, Cara010g002000, Cara014g025770, Cara014g025780, Cara016g001020, Cara016g001450, Cara022g001710
GO:0030880	CC	e	RNA polymerase complex	6/1149	72/35449	0.0292474	5	6	1	1	1	0.403913	Cara010g001820, Cara014g020290, Cara016g001750, Cara022g001540, Cara022g002240, Cara022g002450
GO:1990234	CC	e	transferase complex	30/1149	621/35449	0.0293655	3	30	1	1	1	0.403913	Cara002g008230, Cara002g008850, Cara002g011160, Cara002g011540, Cara004g008390, Cara004g010210, Cara004g057010, Cara004g057460, Cara010g001210, Cara010g001340, Cara010g001420, Cara010g001820, Cara010g001920, Cara010g003070, Cara010g003250, Cara014g018620, Cara014g018690, Cara014g018800, Cara014g019820, Cara014g020290, Cara014g020460, Cara014g026820, Cara014g027200, Cara014g027360, Cara016g001030,…
GO:0005681	CC	e	spliceosomal complex	8/1149	112/35449	0.0294722	5	8	1	1	1	0.403913	Cara002g011750, Cara004g010200, Cara004g057400, Cara010g001730, Cara014g018790, Cara014g020120, Cara014g020260, Cara014g020280
GO:0055029	CC	e	nuclear DNA-directed RNA polymerase complex	5/1149	54/35449	0.0303089	7	5	1	1	1	0.403913	Cara010g001820, Cara014g020290, Cara016g001750, Cara022g001540, Cara022g002240
GO:0036464	CC	e	cytoplasmic ribonucleoprotein granule	5/1149	54/35449	0.0303089	6	5	1	1	1	0.403913	Cara004g056680, Cara010g000980, Cara010g001510, Cara010g002960, Cara014g026740
GO:0035770	CC	e	ribonucleoprotein granule	5/1149	54/35449	0.0303089	5	5	1	1	1	0.403913	Cara004g056680, Cara010g000980, Cara010g001510, Cara010g002960, Cara014g026740
GO:0005684	CC	e	U2-type spliceosomal complex	5/1149	54/35449	0.0303089	6	5	1	1	1	0.403913	Cara004g010200, Cara004g057400, Cara014g018790, Cara014g020120, Cara014g020280
GO:0005783	CC	e	endoplasmic reticulum	39/1149	849/35449	0.0303156	5	39	1	1	1	0.403913	Cara002g008370, Cara002g008900, Cara002g010470, Cara002g010720, Cara002g010730, Cara002g010980, Cara002g011730, Cara004g006480, Cara004g007080, Cara004g027330, Cara004g056250, Cara004g056300, Cara004g056440, Cara004g056510, Cara004g056520, Cara004g056900, Cara004g057350, Cara010g001280, Cara010g001770, Cara010g001880, Cara010g001890, Cara010g003180, Cara010g003380, Cara010g003850, Cara014g018800,…
GO:0043601	CC	e	nuclear replisome	1/1149	1/35449	0.0324128	6	1	1	1	1	0.403913	Cara004g006590
GO:0045282	CC	e	plasma membrane succinate dehydrogenase complex	1/1149	1/35449	0.0324128	5	1	1	1	1	0.403913	Cara014g020060
GO:0061574	CC	e	ASAP complex	1/1149	1/35449	0.0324128	2	1	1	1	1	0.403913	Cara010g000930
GO:0033106	CC	e	cis-Golgi network membrane	1/1149	1/35449	0.0324128	5	1	1	1	1	0.403913	Cara016g001710
GO:0098636	CC	e	protein complex involved in cell adhesion	1/1149	1/35449	0.0324128	2	1	1	1	1	0.403913	Cara014g019180
GO:0042555	CC	e	MCM complex	1/1149	1/35449	0.0324128	2	1	1	1	1	0.403913	Cara004g006590
GO:0008305	CC	e	integrin complex	1/1149	1/35449	0.0324128	5	1	1	1	1	0.403913	Cara014g019180
GO:0031019	CC	e	mitochondrial mRNA editing complex	1/1149	1/35449	0.0324128	6	1	1	1	1	0.403913	Cara014g025460
GO:0098802	CC	e	plasma membrane receptor complex	1/1149	1/35449	0.0324128	4	1	1	1	1	0.403913	Cara014g019180
GO:0009535	CC	e	chloroplast thylakoid membrane	21/1149	404/35449	0.0329175	7	21	1	1	1	0.405011	Cara002g008140, Cara002g008430, Cara002g011590, Cara004g057060, Cara004g057340, Cara004g057390, Cara004g057580, Cara010g001330, Cara010g002010, Cara010g003680, Cara014g018730, Cara014g020520, Cara014g021820, Cara014g027820, Cara016g001330, Cara016g001430, Cara016g001620, Cara022g001770, Cara022g002420, Cara022g002560, Cara022g002570
GO:0048859	BP	e	formation of anatomical boundary	3/1149	16/35449	0.0138693	3	3	1	1	1	0.407194	Cara004g056340, Cara014g027010, Cara022g005780
GO:1905392	BP	e	plant organ morphogenesis	10/1149	137/35449	0.0139809	3	10	1	1	1	0.408343	Cara002g008520, Cara002g008720, Cara004g056680, Cara004g057570, Cara010g001510, Cara014g019250, Cara014g020480, Cara014g027480, Cara022g001320, Cara022g001670
GO:0016567	BP	e	protein ubiquitination	33/1149	661/35449	0.0143264	9	33	1	1	1	0.410973	Cara002g008780, Cara002g008850, Cara002g008880, Cara002g010640, Cara002g010670, Cara002g011120, Cara002g011450, Cara002g011620, Cara002g011790, Cara004g006720, Cara004g008500, Cara004g008730, Cara004g057010, Cara010g001390, Cara010g001530, Cara010g001920, Cara010g003770, Cara014g019820, Cara014g019840, Cara014g020140, Cara014g027360, Cara014g027750, Cara014g027760, Cara014g027920, Cara014g027940,…
GO:0051788	BP	e	response to misfolded protein	2/1149	6/35449	0.0144354	5	2	1	1	1	0.410973	Cara002g008520, Cara016g001320
GO:0050879	BP	e	multicellular organismal movement	2/1149	6/35449	0.0144354	2	2	1	1	1	0.410973	Cara010g003620, Cara022g002510
GO:0010031	BP	e	circumnutation	2/1149	6/35449	0.0144354	3	2	1	1	1	0.410973	Cara010g003620, Cara022g002510
GO:0019673	BP	e	GDP-mannose metabolic process	2/1149	6/35449	0.0144354	7	2	1	1	1	0.410973	Cara004g008470, Cara014g018830
GO:0055035	CC	e	plastid thylakoid membrane	21/1149	408/35449	0.0345061	6	21	1	1	1	0.41439	Cara002g008140, Cara002g008430, Cara002g011590, Cara004g057060, Cara004g057340, Cara004g057390, Cara004g057580, Cara010g001330, Cara010g002010, Cara010g003680, Cara014g018730, Cara014g020520, Cara014g021820, Cara014g027820, Cara016g001330, Cara016g001430, Cara016g001620, Cara022g001770, Cara022g002420, Cara022g002560, Cara022g002570
GO:0031224	CC	e	intrinsic component of membrane	89/1149	2206/35449	0.0345325	2	89	1	1	1	0.41439	Cara002g008160, Cara002g008270, Cara002g008280, Cara002g008460, Cara002g008710, Cara002g008800, Cara002g010340, Cara002g010470, Cara002g010480, Cara002g010490, Cara002g011280, Cara002g011390, Cara002g011590, Cara002g011660, Cara002g011670, Cara002g011730, Cara002g011780, Cara004g006690, Cara004g006710, Cara004g007100, Cara004g008410, Cara004g013360, Cara004g013370, Cara004g025800, Cara004g027330,…
GO:0044431	CC	e	Golgi apparatus part	24/1149	474/35449	0.0350229	4	24	1	1	1	0.415149	Cara002g007870, Cara002g008160, Cara004g056680, Cara004g056950, Cara004g057170, Cara010g001650, Cara010g001880, Cara010g001890, Cara012g038290, Cara014g019160, Cara014g025560, Cara014g025730, Cara014g027640, Cara016g000940, Cara016g001350, Cara016g001710, Cara016g001730, Cara016g008480, Cara018g006590, Cara022g001280, Cara022g001620, Cara022g001720, Cara022g002510, Cara022g002850
GO:0034248	BP	e	regulation of cellular amide metabolic process	12/1149	174/35449	0.0147173	5	12	1	1	1	0.415651	Cara002g008910, Cara002g008920, Cara002g011120, Cara004g008450, Cara004g010130, Cara010g000910, Cara010g002960, Cara010g003300, Cara014g026740, Cara016g001130, Cara022g002210, Cara022g002760
GO:0071496	BP	e	cellular response to external stimulus	15/1149	238/35449	0.0147473	3	15	1	1	1	0.415651	Cara002g007880, Cara002g008690, Cara002g008840, Cara002g011090, Cara002g011720, Cara004g025840, Cara004g057460, Cara010g001100, Cara010g002880, Cara014g026660, Cara014g026970, Cara016g000890, Cara022g001640, Cara022g002190, Cara022g005790
GO:0010074	BP	e	maintenance of meristem identity	5/1149	45/35449	0.0148242	4	5	1	1	1	0.415743	Cara002g008520, Cara002g008720, Cara014g018710, Cara014g025690, Cara016g001110
GO:0051603	BP	e	proteolysis involved in cellular protein catabolic process	29/1149	560/35449	0.0152233	6	29	1	1	1	0.42009	Cara002g008520, Cara002g008780, Cara002g008850, Cara002g010400, Cara002g010650, Cara002g010670, Cara002g011120, Cara002g011160, Cara002g011450, Cara004g057010, Cara010g000880, Cara010g001200, Cara010g001210, Cara010g001390, Cara010g001450, Cara010g001920, Cara010g003250, Cara010g003340, Cara010g003430, Cara014g021640, Cara014g025530, Cara014g027360, Cara014g027630, Cara016g000870, Cara016g001320,…
GO:0006997	BP	e	nucleus organization	4/1149	30/35449	0.0153849	4	4	1	1	1	0.42009	Cara010g001300, Cara014g027630, Cara016g001450, Cara022g002080
GO:0019252	BP	e	starch biosynthetic process	4/1149	30/35449	0.0153849	8	4	1	1	1	0.42009	Cara010g002970, Cara014g021630, Cara014g021700, Cara014g026830
GO:0016553	BP	e	base conversion or substitution editing	4/1149	30/35449	0.0153849	8	4	1	1	1	0.42009	Cara002g011000, Cara010g001360, Cara014g025460, Cara018g006580
GO:0009968	BP	e	negative regulation of signal transduction	9/1149	119/35449	0.0155281	6	9	1	1	1	0.420827	Cara010g002810, Cara010g003070, Cara014g019170, Cara014g025820, Cara016g001710, Cara022g002340, Cara022g002360, Cara022g002410, Cara022g002830
GO:0016020	CC	e	membrane	249/1149	6827/35449	0.036474	1	249	1	1	1	0.427142	Cara002g007860, Cara002g007870, Cara002g007890, Cara002g007900, Cara002g007910, Cara002g008070, Cara002g008130, Cara002g008140, Cara002g008160, Cara002g008190, Cara002g008200, Cara002g008280, Cara002g008350, Cara002g008430, Cara002g008460, Cara002g008480, Cara002g008490, Cara002g008520, Cara002g008560, Cara002g008580, Cara002g008590, Cara002g008600, Cara002g008630, Cara002g008640, Cara002g008710,…
GO:0005774	CC	e	vacuolar membrane	35/1149	759/35449	0.0375696	5	35	1	1	1	0.434734	Cara002g007890, Cara002g007900, Cara002g007910, Cara002g008070, Cara002g008200, Cara002g008460, Cara002g008490, Cara002g008640, Cara002g010370, Cara002g010700, Cara002g010720, Cara002g010730, Cara002g010910, Cara002g011660, Cara002g014440, Cara004g007080, Cara004g057580, Cara010g000830, Cara010g001690, Cara010g003240, Cara014g018960, Cara014g019180, Cara014g020460, Cara014g021870, Cara014g025730,…
GO:0017148	BP	e	negative regulation of translation	5/1149	46/35449	0.0162001	8	5	1	1	1	0.436018	Cara002g008910, Cara002g008920, Cara010g000910, Cara010g002960, Cara022g002210
GO:0023057	BP	e	negative regulation of signaling	9/1149	120/35449	0.0163207	4	9	1	1	1	0.436018	Cara010g002810, Cara010g003070, Cara014g019170, Cara014g025820, Cara016g001710, Cara022g002340, Cara022g002360, Cara022g002410, Cara022g002830
GO:0010648	BP	e	negative regulation of cell communication	9/1149	120/35449	0.0163207	5	9	1	1	1	0.436018	Cara010g002810, Cara010g003070, Cara014g019170, Cara014g025820, Cara016g001710, Cara022g002340, Cara022g002360, Cara022g002410, Cara022g002830
GO:0044437	CC	e	vacuolar part	35/1149	762/35449	0.0382198	4	35	1	1	1	0.437054	Cara002g007890, Cara002g007900, Cara002g007910, Cara002g008070, Cara002g008200, Cara002g008460, Cara002g008490, Cara002g008640, Cara002g010370, Cara002g010700, Cara002g010720, Cara002g010730, Cara002g010910, Cara002g011660, Cara002g014440, Cara004g007080, Cara004g057580, Cara010g000830, Cara010g001690, Cara010g003240, Cara014g018960, Cara014g019180, Cara014g020460, Cara014g021870, Cara014g025730,…
GO:0010005	CC	e	cortical microtubule, transverse to long axis	2/1149	10/35449	0.0397419	9	2	1	1	1	0.449176	Cara010g003620, Cara014g025870
GO:0003993	MF	e	acid phosphatase activity	6/1149	48/35449	0.00439446	6	6	1	1	1	0.454751	Cara002g007890, Cara002g007900, Cara002g007910, Cara004g007080, Cara010g003440, Cara016g000730
GO:0097435	BP	e	supramolecular fiber organization	9/1149	121/35449	0.0171425	3	9	1	1	1	0.455764	Cara002g008380, Cara002g008480, Cara004g056550, Cara004g056920, Cara014g021780, Cara014g025870, Cara014g027200, Cara016g001400, Cara022g002620
GO:0010082	BP	e	regulation of root meristem growth	4/1149	31/35449	0.0172215	6	4	1	1	1	0.455764	Cara002g008560, Cara004g008720, Cara010g001640, Cara022g002470
GO:0031225	CC	e	anchored component of membrane	14/1149	242/35449	0.0412658	3	14	1	1	1	0.456708	Cara002g008800, Cara002g011390, Cara004g013360, Cara004g013370, Cara010g001370, Cara010g001760, Cara010g001950, Cara010g001990, Cara010g002000, Cara014g025770, Cara014g025780, Cara016g001020, Cara016g001450, Cara022g001710
GO:0098803	CC	e	respiratory chain complex	7/1149	99/35449	0.0421275	3	7	1	1	1	0.456708	Cara002g008190, Cara002g010570, Cara002g014450, Cara014g020060, Cara022g001800, Cara022g002090, Cara022g002680
GO:0005730	CC	e	nucleolus	25/1149	510/35449	0.0424491	5	25	1	1	1	0.456708	Cara002g007940, Cara002g007950, Cara002g008640, Cara002g008720, Cara002g011690, Cara004g007000, Cara004g056980, Cara004g057110, Cara010g000830, Cara010g000840, Cara010g000930, Cara010g001670, Cara010g001830, Cara010g001930, Cara010g003290, Cara010g003410, Cara014g018790, Cara014g020260, Cara014g020460, Cara014g020480, Cara014g027300, Cara014g027630, Cara014g027890, Cara022g001230, Cara022g002270
GO:0031968	CC	e	organelle outer membrane	6/1149	79/35449	0.0431687	4	6	1	1	1	0.456708	Cara002g010370, Cara002g011650, Cara014g020190, Cara014g027280, Cara022g002060, Cara022g005140
GO:0019867	CC	e	outer membrane	6/1149	79/35449	0.0431687	2	6	1	1	1	0.456708	Cara002g010370, Cara002g011650, Cara014g020190, Cara014g027280, Cara022g002060, Cara022g005140
GO:0019866	CC	e	organelle inner membrane	12/1149	203/35449	0.0432275	3	12	1	1	1	0.456708	Cara002g010370, Cara002g010510, Cara002g014440, Cara004g056260, Cara004g056580, Cara004g057140, Cara014g018980, Cara014g025790, Cara016g001460, Cara016g001590, Cara016g001680, Cara018g006600
GO:0046364	BP	e	monosaccharide biosynthetic process	6/1149	64/35449	0.0173985	5	6	1	1	1	0.458295	Cara002g008160, Cara004g008470, Cara010g001570, Cara010g002900, Cara014g021670, Cara022g002270
GO:0051656	BP	e	establishment of organelle localization	5/1149	47/35449	0.0176582	4	5	1	1	1	0.462049	Cara002g011690, Cara010g001860, Cara014g018660, Cara016g001400, Cara022g002640
GO:0046942	BP	e	carboxylic acid transport	11/1149	153/35449	0.0177869	7	11	1	1	1	0.462049	Cara002g014440, Cara004g006780, Cara004g056260, Cara004g057170, Cara004g057390, Cara010g001470, Cara010g003740, Cara014g019320, Cara022g001880, Cara022g002250, Cara022g005090
GO:0015849	BP	e	organic acid transport	11/1149	153/35449	0.0177869	5	11	1	1	1	0.462049	Cara002g014440, Cara004g006780, Cara004g056260, Cara004g057170, Cara004g057390, Cara010g001470, Cara010g003740, Cara014g019320, Cara022g001880, Cara022g002250, Cara022g005090
GO:0016311	BP	e	dephosphorylation	11/1149	155/35449	0.0184532	5	11	1	1	1	0.47716	Cara002g011320, Cara002g011710, Cara004g006610, Cara004g010140, Cara010g001170, Cara010g003440, Cara016g000730, Cara016g001710, Cara022g002360, Cara022g002830, Cara022g002900
GO:0051274	BP	e	beta-glucan biosynthetic process	6/1149	65/35449	0.0186585	8	6	1	1	1	0.478081	Cara002g007870, Cara004g008470, Cara010g001880, Cara014g025770, Cara014g025780, Cara016g001350
GO:0005982	BP	e	starch metabolic process	6/1149	65/35449	0.0186585	7	6	1	1	1	0.478081	Cara004g006610, Cara010g002970, Cara014g021630, Cara014g021700, Cara014g026830, Cara016g001230
GO:0010499	BP	e	proteasomal ubiquitin-independent protein catabolic process	3/1149	18/35449	0.0192632	8	3	1	1	1	0.482646	Cara010g001450, Cara014g021640, Cara022g002740
GO:0051348	BP	e	negative regulation of transferase activity	3/1149	18/35449	0.0192632	5	3	1	1	1	0.482646	Cara002g008860, Cara014g019260, Cara022g002830
GO:0006783	BP	e	heme biosynthetic process	3/1149	18/35449	0.0192632	7	3	1	1	1	0.482646	Cara002g008500, Cara004g006630, Cara010g000890
GO:0051129	BP	e	negative regulation of cellular component organization	7/1149	84/35449	0.0192935	5	7	1	1	1	0.482646	Cara002g008480, Cara002g010290, Cara010g000850, Cara014g018880, Cara014g020100, Cara022g001310, Cara022g002310
GO:0090698	BP	e	post-embryonic plant morphogenesis	7/1149	84/35449	0.0192935	3	7	1	1	1	0.482646	Cara002g008150, Cara002g008720, Cara004g056680, Cara004g057570, Cara014g025610, Cara014g027480, Cara022g001320
GO:0031399	BP	e	regulation of protein modification process	14/1149	222/35449	0.0195096	7	14	1	1	1	0.482646	Cara002g008230, Cara002g008860, Cara002g011700, Cara004g007010, Cara004g008500, Cara004g008730, Cara004g056690, Cara010g000970, Cara014g019260, Cara014g020100, Cara014g026820, Cara016g000970, Cara022g002360, Cara022g002830
GO:0033383	BP	e	geranyl diphosphate metabolic process	2/1149	7/35449	0.0197785	7	2	1	1	1	0.482646	Cara010g001710, Cara010g003190
GO:0045736	BP	e	negative regulation of cyclin-dependent protein serine/threonine kinase activity	2/1149	7/35449	0.0197785	12	2	1	1	1	0.482646	Cara002g008860, Cara014g019260
GO:1904030	BP	e	negative regulation of cyclin-dependent protein kinase activity	2/1149	7/35449	0.0197785	11	2	1	1	1	0.482646	Cara002g008860, Cara014g019260
GO:0051196	BP	e	regulation of coenzyme metabolic process	2/1149	7/35449	0.0197785	6	2	1	1	1	0.482646	Cara014g027230, Cara014g027650
GO:0033384	BP	e	geranyl diphosphate biosynthetic process	2/1149	7/35449	0.0197785	8	2	1	1	1	0.482646	Cara010g001710, Cara010g003190
GO:0016765	MF	e	transferase activity, transferring alkyl or aryl (other than methyl) groups	11/1149	136/35449	0.00485676	3	11	1	1	1	0.485838	Cara002g007930, Cara002g010740, Cara004g002020, Cara004g010150, Cara004g056330, Cara010g000890, Cara010g001710, Cara010g003070, Cara010g003190, Cara014g026670, Cara016g000890
GO:0009755	BP	e	hormone-mediated signaling pathway	38/1149	804/35449	0.0202337	5	38	1	1	1	0.491626	Cara002g008120, Cara002g008200, Cara002g008400, Cara002g008500, Cara002g008540, Cara002g010680, Cara002g010770, Cara002g011690, Cara002g011710, Cara004g007010, Cara004g056550, Cara004g057130, Cara004g057230, Cara010g000800, Cara010g001080, Cara010g001830, Cara010g002810, Cara010g003760, Cara014g019170, Cara014g020070, Cara014g021690, Cara014g021840, Cara014g021910, Cara014g025610, Cara014g025820,…
GO:0051246	BP	e	regulation of protein metabolic process	26/1149	498/35449	0.0205411	5	26	1	1	1	0.496551	Cara002g008230, Cara002g008860, Cara002g008910, Cara002g008920, Cara002g011120, Cara002g011700, Cara004g007010, Cara004g008450, Cara004g008500, Cara004g008730, Cara004g010130, Cara004g056690, Cara010g000910, Cara010g000970, Cara010g002960, Cara010g003300, Cara014g019260, Cara014g020100, Cara014g026740, Cara014g026820, Cara014g027360, Cara016g000970, Cara022g002210, Cara022g002360, Cara022g002760,…
GO:0044282	BP	e	small molecule catabolic process	14/1149	225/35449	0.0206126	3	14	1	1	1	0.496551	Cara002g008210, Cara002g008220, Cara002g008640, Cara002g011720, Cara004g006420, Cara004g010230, Cara010g003020, Cara010g003480, Cara010g003840, Cara014g021760, Cara014g021880, Cara016g000890, Cara022g001270, Cara022g002110
GO:0065004	BP	e	protein-DNA complex assembly	5/1149	49/35449	0.0208287	6	5	1	1	1	0.497505	Cara004g057330, Cara014g018880, Cara014g020190, Cara014g026950, Cara018g006320
GO:0009069	BP	e	serine family amino acid metabolic process	5/1149	49/35449	0.0208287	8	5	1	1	1	0.497505	Cara004g010180, Cara004g010230, Cara004g056330, Cara014g021760, Cara016g000890
GO:0044451	CC	e	nucleoplasm part	18/1149	349/35449	0.0478708	5	18	1	1	1	0.500327	Cara002g008690, Cara002g011150, Cara002g011540, Cara004g008890, Cara004g010210, Cara004g056960, Cara010g000930, Cara010g001820, Cara014g018620, Cara014g018670, Cara014g018690, Cara014g019820, Cara014g020280, Cara014g020290, Cara014g027240, Cara016g000860, Cara016g001030, Cara018g006320
GO:0098805	CC	e	whole membrane	41/1149	936/35449	0.0494336	2	41	1	1	1	0.510991	Cara002g007890, Cara002g007900, Cara002g007910, Cara002g008070, Cara002g008200, Cara002g008460, Cara002g008490, Cara002g008640, Cara002g008710, Cara002g010370, Cara002g010700, Cara002g010720, Cara002g010730, Cara002g010910, Cara002g011650, Cara002g011660, Cara002g014440, Cara004g007080, Cara004g057580, Cara010g000830, Cara010g001190, Cara010g001690, Cara010g003240, Cara014g018760, Cara014g018960,…
GO:0000932	CC	e	P-body	4/1149	43/35449	0.0499425	7	4	1	1	1	0.510991	Cara010g000980, Cara010g001510, Cara010g002960, Cara014g026740
GO:0009555	BP	e	pollen development	16/1149	267/35449	0.021535	5	16	1	1	1	0.511012	Cara002g010510, Cara002g010720, Cara002g010730, Cara004g008390, Cara004g056170, Cara004g056420, Cara004g056550, Cara010g001240, Cara010g001460, Cara010g001750, Cara010g005200, Cara014g019170, Cara014g025730, Cara014g027270, Cara014g027400, Cara022g001810
GO:0048518	BP	e	positive regulation of biological process	62/1149	1425/35449	0.0215755	3	62	1	1	1	0.511012	Cara002g008480, Cara002g008540, Cara002g008580, Cara002g008640, Cara002g008840, Cara002g011010, Cara002g011170, Cara002g011240, Cara002g011520, Cara002g011700, Cara004g006670, Cara004g007000, Cara004g008390, Cara004g008450, Cara004g008730, Cara004g010250, Cara004g056340, Cara004g056920, Cara004g056970, Cara004g057230, Cara010g001130, Cara010g001370, Cara010g003150, Cara014g018740, Cara014g018880,…
GO:0048468	BP	e	cell development	3/1149	19/35449	0.0223345	3	3	1	1	1	0.516262	Cara002g008380, Cara004g056330, Cara016g000940
GO:0043547	BP	e	positive regulation of GTPase activity	3/1149	19/35449	0.0223345	6	3	1	1	1	0.516262	Cara002g011430, Cara010g003040, Cara014g027630
GO:0002833	BP	e	positive regulation of response to biotic stimulus	3/1149	19/35449	0.0223345	5	3	1	1	1	0.516262	Cara014g019190, Cara014g021690, Cara014g027780
GO:0006323	BP	e	DNA packaging	3/1149	19/35449	0.0223345	6	3	1	1	1	0.516262	Cara004g006760, Cara014g018880, Cara014g026860
GO:0030261	BP	e	chromosome condensation	3/1149	19/35449	0.0223345	7	3	1	1	1	0.516262	Cara004g006760, Cara014g018880, Cara014g026860
GO:0031668	BP	e	cellular response to extracellular stimulus	14/1149	229/35449	0.0223466	4	14	1	1	1	0.516262	Cara002g007880, Cara002g008690, Cara002g011090, Cara002g011720, Cara004g025840, Cara004g057460, Cara010g001100, Cara010g002880, Cara014g026660, Cara014g026970, Cara016g000890, Cara022g001640, Cara022g002190, Cara022g005790
GO:0006006	BP	e	glucose metabolic process	5/1149	50/35449	0.0225442	6	5	1	1	1	0.518701	Cara010g001570, Cara010g002900, Cara014g021670, Cara022g001430, Cara022g002270
GO:0005253	MF	e	anion channel activity	4/1149	23/35449	0.00594307	7	4	1	1	1	0.532217	Cara002g010370, Cara010g001250, Cara014g027280, Cara022g005140
GO:0008649	MF	e	rRNA methyltransferase activity	4/1149	23/35449	0.00594307	6	4	1	1	1	0.532217	Cara004g008740, Cara010g001540, Cara010g001930, Cara014g019230
GO:0045703	MF	e	ketoreductase activity	2/1149	4/35449	0.00602978	4	2	1	1	1	0.532217	Cara022g002520, Cara022g002530
GO:0003896	MF	e	DNA primase activity	2/1149	4/35449	0.00602978	8	2	1	1	1	0.532217	Cara016g001750, Cara022g001540
GO:0022607	BP	e	cellular component assembly	37/1149	775/35449	0.0232339	3	37	1	1	1	0.532397	Cara002g008410, Cara002g008490, Cara002g008520, Cara002g010610, Cara002g011150, Cara004g006710, Cara004g007090, Cara004g008390, Cara004g010180, Cara004g056170, Cara004g056310, Cara004g056640, Cara004g056680, Cara004g057330, Cara004g057460, Cara004g057580, Cara010g000980, Cara010g001200, Cara010g001560, Cara010g001670, Cara010g001750, Cara010g003080, Cara010g003260, Cara010g003670, Cara014g018790,…
GO:0009737	BP	e	response to abscisic acid	26/1149	513/35449	0.0234627	5	26	1	1	1	0.533769	Cara002g008540, Cara002g008580, Cara002g008660, Cara002g010430, Cara002g010790, Cara002g011530, Cara004g006690, Cara004g056550, Cara004g056670, Cara004g057090, Cara010g001940, Cara010g003140, Cara010g003240, Cara010g003290, Cara010g003680, Cara014g018740, Cara014g025710, Cara014g026890, Cara014g027740, Cara014g027800, Cara016g001710, Cara022g001260, Cara022g001280, Cara022g001640, Cara022g002410,…
GO:1901606	BP	e	alpha-amino acid catabolic process	7/1149	88/35449	0.0242372	8	7	1	1	1	0.533769	Cara002g008210, Cara002g008220, Cara004g006420, Cara004g010230, Cara010g003020, Cara014g021760, Cara016g000890
GO:2000113	BP	e	negative regulation of cellular macromolecule biosynthetic process	18/1149	322/35449	0.0251428	7	18	1	1	1	0.533769	Cara002g008720, Cara002g008840, Cara002g008910, Cara002g008920, Cara002g010900, Cara002g011080, Cara004g010240, Cara010g000910, Cara010g002810, Cara010g002960, Cara014g019820, Cara014g020100, Cara014g020480, Cara014g027620, Cara022g001260, Cara022g001320, Cara022g001520, Cara022g002210
GO:0042168	BP	e	heme metabolic process	3/1149	20/35449	0.0256561	6	3	1	1	1	0.533769	Cara002g008500, Cara004g006630, Cara010g000890
GO:0043902	BP	e	positive regulation of multi-organism process	3/1149	20/35449	0.0256561	4	3	1	1	1	0.533769	Cara014g019190, Cara014g021690, Cara014g027780
GO:0060359	BP	e	response to ammonium ion	2/1149	8/35449	0.0258103	4	2	1	1	1	0.533769	Cara004g008470, Cara014g018800
GO:0032006	BP	e	regulation of TOR signaling	2/1149	8/35449	0.0258103	7	2	1	1	1	0.533769	Cara014g026960, Cara014g027630
GO:0090069	BP	e	regulation of ribosome biogenesis	2/1149	8/35449	0.0258103	4	2	1	1	1	0.533769	Cara010g000910, Cara022g002210
GO:0000055	BP	e	ribosomal large subunit export from nucleus	2/1149	8/35449	0.0258103	13	2	1	1	1	0.533769	Cara002g011690, Cara022g002640
GO:0045922	BP	e	negative regulation of fatty acid metabolic process	2/1149	8/35449	0.0258103	7	2	1	1	1	0.533769	Cara004g006920, Cara010g003680
GO:0006545	BP	e	glycine biosynthetic process	2/1149	8/35449	0.0258103	10	2	1	1	1	0.533769	Cara004g010230, Cara014g021760
GO:0030100	BP	e	regulation of endocytosis	2/1149	8/35449	0.0258103	6	2	1	1	1	0.533769	Cara002g010290, Cara002g011620
GO:0010199	BP	e	organ boundary specification between lateral organs and the meristem	2/1149	8/35449	0.0258103	5	2	1	1	1	0.533769	Cara004g056340, Cara022g005780
GO:1901562	BP	e	response to paraquat	2/1149	8/35449	0.0258103	5	2	1	1	1	0.533769	Cara004g057140, Cara010g003680
GO:0051180	BP	e	vitamin transport	2/1149	8/35449	0.0258103	4	2	1	1	1	0.533769	Cara004g056260, Cara014g019320
GO:0051051	BP	e	negative regulation of transport	2/1149	8/35449	0.0258103	5	2	1	1	1	0.533769	Cara002g010290, Cara022g001640
GO:0010558	BP	e	negative regulation of macromolecule biosynthetic process	18/1149	324/35449	0.025873	6	18	1	1	1	0.533769	Cara002g008720, Cara002g008840, Cara002g008910, Cara002g008920, Cara002g010900, Cara002g011080, Cara004g010240, Cara010g000910, Cara010g002810, Cara010g002960, Cara014g019820, Cara014g020100, Cara014g020480, Cara014g027620, Cara022g001260, Cara022g001320, Cara022g001520, Cara022g002210
GO:0043622	BP	e	cortical microtubule organization	4/1149	35/35449	0.0258999	7	4	1	1	1	0.533769	Cara002g008480, Cara004g056550, Cara014g025870, Cara014g027200
GO:0040007	BP	e	growth	25/1149	485/35449	0.0267034	1	25	1	1	1	0.533769	Cara002g008160, Cara002g008380, Cara002g008480, Cara002g008520, Cara002g008560, Cara002g011660, Cara004g013380, Cara004g056680, Cara010g003150, Cara010g003620, Cara010g003820, Cara010g005200, Cara014g018790, Cara014g018830, Cara014g019180, Cara014g019250, Cara014g020070, Cara014g020460, Cara014g025610, Cara014g025770, Cara014g025900, Cara016g000940, Cara022g001640, Cara022g001810, Cara022g002620
GO:0031325	BP	e	positive regulation of cellular metabolic process	35/1149	739/35449	0.0267609	5	35	1	1	1	0.533769	Cara002g008540, Cara002g008840, Cara002g011170, Cara002g011520, Cara002g011700, Cara004g008450, Cara004g008730, Cara004g056970, Cara010g003150, Cara014g018880, Cara014g019170, Cara014g020100, Cara014g020260, Cara014g021730, Cara014g025690, Cara014g025700, Cara014g026820, Cara014g026890, Cara014g027340, Cara014g027360, Cara014g027620, Cara014g027630, Cara014g027850, Cara016g000690, Cara016g000830,…
GO:0000226	BP	e	microtubule cytoskeleton organization	8/1149	111/35449	0.0281348	5	8	1	1	1	0.533769	Cara002g008480, Cara004g056550, Cara004g056680, Cara010g003260, Cara014g025870, Cara014g027000, Cara014g027200, Cara022g001870
GO:0009251	BP	e	glucan catabolic process	5/1149	53/35449	0.0282298	6	5	1	1	1	0.533769	Cara004g006610, Cara010g002850, Cara016g000770, Cara016g001230, Cara016g001720
GO:0006417	BP	e	regulation of translation	11/1149	172/35449	0.0283838	7	11	1	1	1	0.533769	Cara002g008910, Cara002g008920, Cara002g011120, Cara004g008450, Cara004g010130, Cara010g000910, Cara010g002960, Cara010g003300, Cara014g026740, Cara022g002210, Cara022g002760
GO:0043087	BP	e	regulation of GTPase activity	3/1149	21/35449	0.0292274	5	3	1	1	1	0.533769	Cara002g011430, Cara010g003040, Cara014g027630
GO:0032103	BP	e	positive regulation of response to external stimulus	3/1149	21/35449	0.0292274	5	3	1	1	1	0.533769	Cara014g019190, Cara014g021690, Cara014g027780
GO:0009744	BP	e	response to sucrose	6/1149	73/35449	0.0310254	6	6	1	1	1	0.533769	Cara002g008580, Cara002g010790, Cara002g011720, Cara010g003430, Cara014g027230, Cara022g001640
GO:0010014	BP	e	meristem initiation	4/1149	37/35449	0.0310637	2	4	1	1	1	0.533769	Cara010g001080, Cara010g001180, Cara010g001510, Cara014g018710
GO:0009070	BP	e	serine family amino acid biosynthetic process	4/1149	37/35449	0.0310637	9	4	1	1	1	0.533769	Cara004g010230, Cara004g056330, Cara014g021760, Cara016g000890
GO:0030163	BP	e	protein catabolic process	19/1149	350/35449	0.0314983	5	19	1	1	1	0.533769	Cara002g008520, Cara002g008780, Cara002g008850, Cara002g011120, Cara002g011160, Cara004g057010, Cara004g057640, Cara010g000880, Cara010g001200, Cara010g001210, Cara010g001450, Cara010g003250, Cara010g003340, Cara014g021640, Cara014g025530, Cara014g027630, Cara016g001320, Cara022g001670, Cara022g002740
GO:0006643	BP	e	membrane lipid metabolic process	7/1149	93/35449	0.0315566	5	7	1	1	1	0.533769	Cara004g056630, Cara004g056900, Cara010g000820, Cara010g003110, Cara014g027790, Cara016g001130, Cara022g001510
GO:0009624	BP	e	response to nematode	7/1149	93/35449	0.0315566	5	7	1	1	1	0.533769	Cara002g008840, Cara002g011590, Cara010g001900, Cara010g003740, Cara014g027670, Cara018g006590, Cara022g005090
GO:0005993	BP	e	trehalose catabolic process	1/1149	1/35449	0.0324128	7	1	1	1	1	0.533769	Cara016g001190
GO:0033468	BP	e	CMP-keto-3-deoxy-D-manno-octulosonic acid biosynthetic process	1/1149	1/35449	0.0324128	8	1	1	1	1	0.533769	Cara010g005200
GO:0010438	BP	e	cellular response to sulfur starvation	1/1149	1/35449	0.0324128	7	1	1	1	1	0.533769	Cara002g008690
GO:0007292	BP	e	female gamete generation	1/1149	1/35449	0.0324128	4	1	1	1	1	0.533769	Cara002g008520
GO:0035970	BP	e	peptidyl-threonine dephosphorylation	1/1149	1/35449	0.0324128	8	1	1	1	1	0.533769	Cara002g011320
GO:0071578	BP	e	zinc ion import across plasma membrane	1/1149	1/35449	0.0324128	10	1	1	1	1	0.533769	Cara014g027660
GO:0042353	BP	e	fucose biosynthetic process	1/1149	1/35449	0.0324128	7	1	1	1	1	0.533769	Cara002g008160
GO:0055063	BP	e	sulfate ion homeostasis	1/1149	1/35449	0.0324128	8	1	1	1	1	0.533769	Cara002g007880
GO:0033182	BP	e	regulation of histone ubiquitination	1/1149	1/35449	0.0324128	10	1	1	1	1	0.533769	Cara002g008230
GO:0045471	BP	e	response to ethanol	1/1149	1/35449	0.0324128	5	1	1	1	1	0.533769	Cara014g018710
GO:0009780	BP	e	photosynthetic NADP+ reduction	1/1149	1/35449	0.0324128	12	1	1	1	1	0.533769	Cara010g001330
GO:0019458	BP	e	methionine catabolic process via 2-oxobutanoate	1/1149	1/35449	0.0324128	11	1	1	1	1	0.533769	Cara016g000890
GO:0032258	BP	e	protein localization by the Cvt pathway	1/1149	1/35449	0.0324128	7	1	1	1	1	0.533769	Cara004g057460
GO:0031129	BP	e	inductive cell-cell signaling	1/1149	1/35449	0.0324128	3	1	1	1	1	0.533769	Cara004g056680
GO:0033317	BP	e	pantothenate biosynthetic process from valine	1/1149	1/35449	0.0324128	9	1	1	1	1	0.533769	Cara002g008700
GO:0006671	BP	e	phytosphingosine metabolic process	1/1149	1/35449	0.0324128	8	1	1	1	1	0.533769	Cara004g056630
GO:0009103	BP	e	lipopolysaccharide biosynthetic process	1/1149	1/35449	0.0324128	7	1	1	1	1	0.533769	Cara010g005200
GO:0018160	BP	e	peptidyl-pyrromethane cofactor linkage	1/1149	1/35449	0.0324128	9	1	1	1	1	0.533769	Cara010g000890
GO:0000372	BP	e	Group I intron splicing	1/1149	1/35449	0.0324128	11	1	1	1	1	0.533769	Cara014g027700
GO:0006792	BP	e	regulation of sulfur utilization	1/1149	1/35449	0.0324128	3	1	1	1	1	0.533769	Cara002g008690
GO:0048283	BP	e	indeterminate inflorescence morphogenesis	1/1149	1/35449	0.0324128	5	1	1	1	1	0.533769	Cara014g025610
GO:0031128	BP	e	developmental induction	1/1149	1/35449	0.0324128	2	1	1	1	1	0.533769	Cara004g056680
GO:0090241	BP	e	negative regulation of histone H4 acetylation	1/1149	1/35449	0.0324128	12	1	1	1	1	0.533769	Cara014g020100
GO:2000694	BP	e	regulation of phragmoplast microtubule organization	1/1149	1/35449	0.0324128	8	1	1	1	1	0.533769	Cara004g008390
GO:0008653	BP	e	lipopolysaccharide metabolic process	1/1149	1/35449	0.0324128	6	1	1	1	1	0.533769	Cara010g005200
GO:2000039	BP	e	regulation of trichome morphogenesis	1/1149	1/35449	0.0324128	7	1	1	1	1	0.533769	Cara004g056680
GO:1903775	BP	e	regulation of DNA double-strand break processing	1/1149	1/35449	0.0324128	9	1	1	1	1	0.533769	Cara002g008230
GO:0043419	BP	e	urea catabolic process	1/1149	1/35449	0.0324128	6	1	1	1	1	0.533769	Cara022g002110
GO:0015688	BP	e	iron chelate transport	1/1149	1/35449	0.0324128	5	1	1	1	1	0.533769	Cara004g056500
GO:0000354	BP	e	cis assembly of pre-catalytic spliceosome	1/1149	1/35449	0.0324128	7	1	1	1	1	0.533769	Cara002g011150
GO:0006404	BP	e	RNA import into nucleus	1/1149	1/35449	0.0324128	8	1	1	1	1	0.533769	Cara016g000720
GO:0007026	BP	e	negative regulation of microtubule depolymerization	1/1149	1/35449	0.0324128	10	1	1	1	1	0.533769	Cara002g008480
GO:0032196	BP	e	transposition	1/1149	1/35449	0.0324128	2	1	1	1	1	0.533769	Cara014g020100
GO:0032000	BP	e	positive regulation of fatty acid beta-oxidation	1/1149	1/35449	0.0324128	9	1	1	1	1	0.533769	Cara022g002360
GO:0033467	BP	e	CMP-keto-3-deoxy-D-manno-octulosonic acid metabolic process	1/1149	1/35449	0.0324128	7	1	1	1	1	0.533769	Cara010g005200
GO:0010221	BP	e	negative regulation of vernalization response	1/1149	1/35449	0.0324128	6	1	1	1	1	0.533769	Cara022g001580
GO:0046321	BP	e	positive regulation of fatty acid oxidation	1/1149	1/35449	0.0324128	8	1	1	1	1	0.533769	Cara022g002360
GO:0000376	BP	e	RNA splicing, via transesterification reactions with guanosine as nucleophile	1/1149	1/35449	0.0324128	10	1	1	1	1	0.533769	Cara014g027700
GO:0050996	BP	e	positive regulation of lipid catabolic process	1/1149	1/35449	0.0324128	7	1	1	1	1	0.533769	Cara022g002360
GO:0010068	BP	e	protoderm histogenesis	1/1149	1/35449	0.0324128	7	1	1	1	1	0.533769	Cara002g008350
GO:0007160	BP	e	cell-matrix adhesion	1/1149	1/35449	0.0324128	4	1	1	1	1	0.533769	Cara014g019180
GO:0015739	BP	e	sialic acid transport	1/1149	1/35449	0.0324128	8	1	1	1	1	0.533769	Cara004g057170
GO:0010046	BP	e	response to mycotoxin	1/1149	1/35449	0.0324128	4	1	1	1	1	0.533769	Cara004g057230
GO:0080166	BP	e	stomium development	1/1149	1/35449	0.0324128	3	1	1	1	1	0.533769	Cara014g018710
GO:0015882	BP	e	L-ascorbic acid transmembrane transport	1/1149	1/35449	0.0324128	9	1	1	1	1	0.533769	Cara004g056260
GO:0032467	BP	e	positive regulation of cytokinesis	1/1149	1/35449	0.0324128	7	1	1	1	1	0.533769	Cara004g008390
GO:2001166	BP	e	regulation of histone H2B ubiquitination	1/1149	1/35449	0.0324128	11	1	1	1	1	0.533769	Cara002g008230
GO:0032197	BP	e	transposition, RNA-mediated	1/1149	1/35449	0.0324128	3	1	1	1	1	0.533769	Cara014g020100
GO:0009087	BP	e	methionine catabolic process	1/1149	1/35449	0.0324128	10	1	1	1	1	0.533769	Cara016g000890
GO:0061458	BP	e	reproductive system development	1/1149	1/35449	0.0324128	4	1	1	1	1	0.533769	Cara004g057490
GO:0012502	BP	e	induction of programmed cell death	1/1149	1/35449	0.0324128	7	1	1	1	1	0.533769	Cara004g056970
GO:0033539	BP	e	fatty acid beta-oxidation using acyl-CoA dehydrogenase	1/1149	1/35449	0.0324128	10	1	1	1	1	0.533769	Cara010g003840
GO:0061015	BP	e	snRNA import into nucleus	1/1149	1/35449	0.0324128	9	1	1	1	1	0.533769	Cara016g000720
GO:0015884	BP	e	folic acid transport	1/1149	1/35449	0.0324128	9	1	1	1	1	0.533769	Cara014g019320
GO:0031589	BP	e	cell-substrate adhesion	1/1149	1/35449	0.0324128	3	1	1	1	1	0.533769	Cara014g019180
GO:2001173	BP	e	regulation of histone H2B conserved C-terminal lysine ubiquitination	1/1149	1/35449	0.0324128	12	1	1	1	1	0.533769	Cara002g008230
GO:0006567	BP	e	threonine catabolic process	1/1149	1/35449	0.0324128	10	1	1	1	1	0.533769	Cara004g010230
GO:0009861	BP	e	jasmonic acid and ethylene-dependent systemic resistance	2/1149	9/35449	0.0324806	7	2	1	1	1	0.533769	Cara004g056550, Cara004g057230
GO:0031398	BP	e	positive regulation of protein ubiquitination	2/1149	9/35449	0.0324806	10	2	1	1	1	0.533769	Cara004g008730, Cara014g026820
GO:0045337	BP	e	farnesyl diphosphate biosynthetic process	2/1149	9/35449	0.0324806	8	2	1	1	1	0.533769	Cara010g001710, Cara010g003190
GO:0051131	BP	e	chaperone-mediated protein complex assembly	2/1149	9/35449	0.0324806	6	2	1	1	1	0.533769	Cara002g008490, Cara010g001670
GO:0051443	BP	e	positive regulation of ubiquitin-protein transferase activity	2/1149	9/35449	0.0324806	11	2	1	1	1	0.533769	Cara004g008730, Cara014g026820
GO:0009066	BP	e	aspartate family amino acid metabolic process	5/1149	55/35449	0.0324816	8	5	1	1	1	0.533769	Cara002g011720, Cara004g010230, Cara010g003020, Cara014g026670, Cara016g000890
GO:0007017	BP	e	microtubule-based process	11/1149	177/35449	0.032852	2	11	1	1	1	0.533769	Cara002g008480, Cara004g056550, Cara004g056680, Cara010g001400, Cara010g001600, Cara010g003260, Cara010g005180, Cara014g025870, Cara014g027000, Cara014g027200, Cara022g001870
GO:0009694	BP	e	jasmonic acid metabolic process	6/1149	74/35449	0.0328724	7	6	1	1	1	0.533769	Cara002g008640, Cara004g057230, Cara014g020490, Cara014g025880, Cara022g002120, Cara022g002130
GO:0048583	BP	e	regulation of response to stimulus	40/1149	878/35449	0.0330201	3	40	1	1	1	0.533769	Cara002g008230, Cara002g008500, Cara002g008580, Cara002g008640, Cara002g008840, Cara002g010740, Cara002g011240, Cara002g011620, Cara004g008720, Cara004g010250, Cara004g056340, Cara004g057230, Cara010g002810, Cara010g003070, Cara014g019170, Cara014g019190, Cara014g020480, Cara014g021690, Cara014g021840, Cara014g025820, Cara014g026960, Cara014g027270, Cara014g027530, Cara014g027630, Cara014g027780,…
GO:0045839	BP	e	negative regulation of mitotic nuclear division	3/1149	22/35449	0.0330469	8	3	1	1	1	0.533769	Cara010g000850, Cara022g001310, Cara022g002310
GO:1902099	BP	e	regulation of metaphase/anaphase transition of cell cycle	3/1149	22/35449	0.0330469	8	3	1	1	1	0.533769	Cara010g000850, Cara022g001310, Cara022g002310
GO:0006334	BP	e	nucleosome assembly	3/1149	22/35449	0.0330469	7	3	1	1	1	0.533769	Cara004g057330, Cara014g018880, Cara014g026950
GO:0031167	BP	e	rRNA methylation	3/1149	22/35449	0.0330469	11	3	1	1	1	0.533769	Cara010g001540, Cara010g001930, Cara014g019230
GO:0030071	BP	e	regulation of mitotic metaphase/anaphase transition	3/1149	22/35449	0.0330469	10	3	1	1	1	0.533769	Cara010g000850, Cara022g001310, Cara022g002310
GO:0006220	BP	e	pyrimidine nucleotide metabolic process	5/1149	56/35449	0.0347491	8	5	1	1	1	0.558065	Cara004g056250, Cara010g001580, Cara010g002880, Cara010g003380, Cara016g001590
GO:0006221	BP	e	pyrimidine nucleotide biosynthetic process	5/1149	56/35449	0.0347491	9	5	1	1	1	0.558065	Cara004g056250, Cara010g001580, Cara010g002880, Cara010g003380, Cara016g001590
GO:0031667	BP	e	response to nutrient levels	12/1149	190/35449	0.0354826	4	12	1	1	1	0.566615	Cara002g007880, Cara002g008690, Cara002g011090, Cara002g011720, Cara004g057460, Cara010g002880, Cara014g026660, Cara014g026970, Cara016g000890, Cara022g001640, Cara022g002830, Cara022g005790
GO:0016070	BP	e	RNA metabolic process	124/1149	3197/35449	0.0361227	6	124	1	1	1	0.574734	Cara002g007880, Cara002g007940, Cara002g007950, Cara002g008120, Cara002g008500, Cara002g008540, Cara002g008620, Cara002g008660, Cara002g008790, Cara002g008840, Cara002g010600, Cara002g010680, Cara002g010710, Cara002g010770, Cara002g010900, Cara002g011000, Cara002g011060, Cara002g011150, Cara002g011170, Cara002g011420, Cara002g011690, Cara002g011750, Cara004g002030, Cara004g006830, Cara004g010200,…
GO:0034285	BP	e	response to disaccharide	6/1149	76/35449	0.0367768	5	6	1	1	1	0.574734	Cara002g008580, Cara002g010790, Cara002g011720, Cara010g003430, Cara014g027230, Cara022g001640
GO:0030865	BP	e	cortical cytoskeleton organization	4/1149	39/35449	0.03679	5	4	1	1	1	0.574734	Cara002g008480, Cara004g056550, Cara014g025870, Cara014g027200
GO:0045488	BP	e	pectin metabolic process	10/1149	156/35449	0.0369615	6	10	1	1	1	0.574734	Cara002g008610, Cara002g008840, Cara004g056190, Cara004g056940, Cara010g002020, Cara012g038290, Cara014g018990, Cara014g019160, Cara014g021800, Cara022g002850
GO:0070592	BP	e	cell wall polysaccharide biosynthetic process	5/1149	57/35449	0.0371121	8	5	1	1	1	0.574734	Cara004g056940, Cara014g025770, Cara014g025780, Cara022g001720, Cara022g002850
GO:0044089	BP	e	positive regulation of cellular component biogenesis	5/1149	57/35449	0.0371121	4	5	1	1	1	0.574734	Cara004g056920, Cara014g018900, Cara014g021780, Cara016g001420, Cara022g002620
GO:0045010	BP	e	actin nucleation	3/1149	23/35449	0.0371125	12	3	1	1	1	0.574734	Cara004g056920, Cara014g021780, Cara022g002620
GO:0006743	BP	e	ubiquinone metabolic process	3/1149	23/35449	0.0371125	6	3	1	1	1	0.574734	Cara002g008190, Cara002g010720, Cara002g010730
GO:1905818	BP	e	regulation of chromosome separation	3/1149	23/35449	0.0371125	6	3	1	1	1	0.574734	Cara010g000850, Cara022g001310, Cara022g002310
GO:0010965	BP	e	regulation of mitotic sister chromatid separation	3/1149	23/35449	0.0371125	9	3	1	1	1	0.574734	Cara010g000850, Cara022g001310, Cara022g002310
GO:0006744	BP	e	ubiquinone biosynthetic process	3/1149	23/35449	0.0371125	7	3	1	1	1	0.574734	Cara002g008190, Cara002g010720, Cara002g010730
GO:0009991	BP	e	response to extracellular stimulus	15/1149	270/35449	0.0378394	3	15	1	1	1	0.584385	Cara002g007880, Cara002g008690, Cara002g011090, Cara002g011720, Cara004g025840, Cara004g057460, Cara010g001100, Cara010g002880, Cara014g026660, Cara014g026970, Cara016g000890, Cara022g001640, Cara022g002190, Cara022g002830, Cara022g005790
GO:0048638	BP	e	regulation of developmental growth	10/1149	157/35449	0.037967	4	10	1	1	1	0.584754	Cara002g008560, Cara002g010510, Cara004g008720, Cara010g001640, Cara010g003150, Cara010g003710, Cara014g025900, Cara018g006330, Cara022g001300, Cara022g002470
GO:0044247	BP	e	cellular polysaccharide catabolic process	5/1149	58/35449	0.0395712	6	5	1	1	1	0.597401	Cara004g006610, Cara010g002850, Cara016g000770, Cara016g001230, Cara016g001720
GO:0010075	BP	e	regulation of meristem growth	5/1149	58/35449	0.0395712	5	5	1	1	1	0.597401	Cara002g008560, Cara004g008720, Cara010g001640, Cara018g006330, Cara022g002470
GO:0009267	BP	e	cellular response to starvation	9/1149	130/35449	0.0396312	6	9	1	1	1	0.597401	Cara002g007880, Cara002g008690, Cara002g011720, Cara004g057460, Cara010g002880, Cara014g026660, Cara014g026970, Cara016g000890, Cara022g001640
GO:0010604	BP	e	positive regulation of macromolecule metabolic process	33/1149	702/35449	0.0396657	5	33	1	1	1	0.597401	Cara002g008540, Cara002g008840, Cara002g011010, Cara002g011520, Cara002g011700, Cara004g006670, Cara004g008450, Cara004g008730, Cara010g003150, Cara014g018740, Cara014g018880, Cara014g019170, Cara014g020100, Cara014g020260, Cara014g025690, Cara014g025700, Cara014g026820, Cara014g026890, Cara014g027230, Cara014g027360, Cara014g027620, Cara014g027630, Cara014g027850, Cara016g000690, Cara016g000830,…
GO:0006000	BP	e	fructose metabolic process	2/1149	10/35449	0.0397419	6	2	1	1	1	0.597401	Cara002g011630, Cara014g021630
GO:0043068	BP	e	positive regulation of programmed cell death	2/1149	10/35449	0.0397419	6	2	1	1	1	0.597401	Cara004g056970, Cara014g019190
GO:0090691	BP	e	formation of plant organ boundary	2/1149	10/35449	0.0397419	4	2	1	1	1	0.597401	Cara004g056340, Cara022g005780
GO:1903322	BP	e	positive regulation of protein modification by small protein conjugation or removal	2/1149	10/35449	0.0397419	9	2	1	1	1	0.597401	Cara004g008730, Cara014g026820
GO:0009695	BP	e	jasmonic acid biosynthetic process	4/1149	40/35449	0.0398655	8	4	1	1	1	0.597665	Cara002g008640, Cara014g020490, Cara022g002120, Cara022g002130
GO:0050793	BP	e	regulation of developmental process	36/1149	784/35449	0.0403665	3	36	1	1	1	0.60357	Cara002g007970, Cara002g008080, Cara002g008500, Cara002g008560, Cara002g008620, Cara002g008720, Cara002g008840, Cara002g010510, Cara002g010790, Cara002g010920, Cara004g008720, Cara004g010240, Cara004g056680, Cara010g000810, Cara010g001640, Cara010g003070, Cara010g003150, Cara010g003710, Cara014g020360, Cara014g020370, Cara014g021650, Cara014g021660, Cara014g021840, Cara014g025900, Cara014g027780,…
GO:0010639	BP	e	negative regulation of organelle organization	6/1149	78/35449	0.0409659	6	6	1	1	1	0.610912	Cara002g008480, Cara010g000850, Cara014g018880, Cara014g020100, Cara022g001310, Cara022g002310
GO:0010393	BP	e	galacturonan metabolic process	10/1149	160/35449	0.0412113	5	10	1	1	1	0.612838	Cara002g008610, Cara002g008840, Cara004g056190, Cara004g056940, Cara010g002020, Cara012g038290, Cara014g018990, Cara014g019160, Cara014g021800, Cara022g002850
GO:0051275	BP	e	beta-glucan catabolic process	3/1149	24/35449	0.0414212	8	3	1	1	1	0.612838	Cara010g002850, Cara016g000770, Cara016g001720
GO:0030245	BP	e	cellulose catabolic process	3/1149	24/35449	0.0414212	9	3	1	1	1	0.612838	Cara010g002850, Cara016g000770, Cara016g001720
GO:0019725	BP	e	cellular homeostasis	16/1149	288/35449	0.0417896	4	16	1	1	1	0.616671	Cara002g008200, Cara002g008410, Cara002g010390, Cara002g010510, Cara002g011470, Cara004g008800, Cara010g003850, Cara014g019150, Cara014g027050, Cara014g027190, Cara014g027330, Cara016g000710, Cara016g001130, Cara016g001400, Cara022g001320, Cara022g002560
GO:0009404	BP	e	toxin metabolic process	5/1149	59/35449	0.0421272	3	5	1	1	1	0.616807	Cara002g008640, Cara002g010740, Cara002g011170, Cara004g006420, Cara010g000810
GO:0044038	BP	e	cell wall macromolecule biosynthetic process	5/1149	59/35449	0.0421272	7	5	1	1	1	0.616807	Cara004g056940, Cara014g025770, Cara014g025780, Cara022g001720, Cara022g002850
GO:0070589	BP	e	cellular component macromolecule biosynthetic process	5/1149	59/35449	0.0421272	6	5	1	1	1	0.616807	Cara004g056940, Cara014g025770, Cara014g025780, Cara022g001720, Cara022g002850
GO:0009657	BP	e	plastid organization	16/1149	291/35449	0.0430199	4	16	1	1	1	0.627541	Cara002g008420, Cara002g008540, Cara002g008640, Cara002g010510, Cara002g011050, Cara002g011180, Cara010g001860, Cara014g018660, Cara014g027410, Cara016g001380, Cara016g001400, Cara016g001460, Cara016g001710, Cara022g002450, Cara022g002570, Cara022g005790
GO:0080156	BP	e	mitochondrial mRNA modification	4/1149	41/35449	0.0430829	9	4	1	1	1	0.627541	Cara002g008790, Cara002g011000, Cara004g056410, Cara014g025460
GO:0007154	BP	e	cell communication	14/1149	249/35449	0.0451511	2	14	1	1	1	0.64649	Cara002g007880, Cara002g008690, Cara002g011090, Cara002g011720, Cara004g025840, Cara004g057460, Cara010g001100, Cara010g002880, Cara014g026660, Cara014g026970, Cara016g000890, Cara022g001640, Cara022g002190, Cara022g005790
GO:0009408	BP	e	response to heat	16/1149	296/35449	0.0455412	4	16	1	1	1	0.64649	Cara002g008290, Cara002g008490, Cara002g008520, Cara002g011170, Cara004g008470, Cara004g056970, Cara010g000800, Cara010g001670, Cara010g002840, Cara010g002900, Cara010g003680, Cara014g021670, Cara014g027910, Cara016g001320, Cara022g002430, Cara022g002450
GO:0104004	BP	e	cellular response to environmental stimulus	12/1149	206/35449	0.0457927	3	12	1	1	1	0.64649	Cara002g007880, Cara002g008500, Cara002g011320, Cara002g011620, Cara002g011780, Cara004g007100, Cara004g008500, Cara014g021840, Cara016g000890, Cara022g001280, Cara022g002150, Cara022g002190
GO:0071214	BP	e	cellular response to abiotic stimulus	12/1149	206/35449	0.0457927	4	12	1	1	1	0.64649	Cara002g007880, Cara002g008500, Cara002g011320, Cara002g011620, Cara002g011780, Cara004g007100, Cara004g008500, Cara014g021840, Cara016g000890, Cara022g001280, Cara022g002150, Cara022g002190
GO:0006534	BP	e	cysteine metabolic process	3/1149	25/35449	0.0459696	9	3	1	1	1	0.64649	Cara004g010180, Cara004g056330, Cara016g000890
GO:0051667	BP	e	establishment of plastid localization	3/1149	25/35449	0.0459696	5	3	1	1	1	0.64649	Cara010g001860, Cara014g018660, Cara016g001400
GO:0043467	BP	e	regulation of generation of precursor metabolites and energy	3/1149	25/35449	0.0459696	5	3	1	1	1	0.64649	Cara010g001330, Cara014g027230, Cara022g002560
GO:0009902	BP	e	chloroplast relocation	3/1149	25/35449	0.0459696	6	3	1	1	1	0.64649	Cara010g001860, Cara014g018660, Cara016g001400
GO:1900865	BP	e	chloroplast RNA modification	3/1149	25/35449	0.0459696	8	3	1	1	1	0.64649	Cara010g000890, Cara010g001360, Cara018g006580
GO:1903825	BP	e	organic acid transmembrane transport	7/1149	101/35449	0.0461043	6	7	1	1	1	0.64649	Cara002g014440, Cara004g006780, Cara004g056260, Cara010g001470, Cara010g003740, Cara022g001880, Cara022g002250
GO:1905039	BP	e	carboxylic acid transmembrane transport	7/1149	101/35449	0.0461043	8	7	1	1	1	0.64649	Cara002g014440, Cara004g006780, Cara004g056260, Cara010g001470, Cara010g003740, Cara022g001880, Cara022g002250
GO:0001505	BP	e	regulation of neurotransmitter levels	4/1149	42/35449	0.046442	3	4	1	1	1	0.64649	Cara004g010230, Cara014g021650, Cara014g021660, Cara014g021760
GO:2000030	BP	e	regulation of response to red or far red light	4/1149	42/35449	0.046442	4	4	1	1	1	0.64649	Cara002g008500, Cara002g010740, Cara004g057230, Cara022g002540
GO:0043412	BP	e	macromolecule modification	137/1149	3596/35449	0.0467605	4	137	1	1	1	0.64649	Cara002g007860, Cara002g007940, Cara002g007950, Cara002g008130, Cara002g008160, Cara002g008350, Cara002g008520, Cara002g008560, Cara002g008600, Cara002g008780, Cara002g008790, Cara002g008810, Cara002g008850, Cara002g008880, Cara002g008930, Cara002g010400, Cara002g010640, Cara002g010670, Cara002g011000, Cara002g011060, Cara002g011080, Cara002g011120, Cara002g011320, Cara002g011440, Cara002g011450,…
GO:1901605	BP	e	alpha-amino acid metabolic process	18/1149	348/35449	0.0472642	7	18	1	1	1	0.64649	Cara002g008210, Cara002g008220, Cara002g008700, Cara002g011720, Cara004g006420, Cara004g006880, Cara004g010180, Cara004g010230, Cara004g056330, Cara010g000810, Cara010g003010, Cara010g003020, Cara010g003320, Cara010g003730, Cara014g021760, Cara014g026670, Cara014g027470, Cara016g000890
GO:0019827	BP	e	stem cell population maintenance	5/1149	61/35449	0.0475312	3	5	1	1	1	0.64649	Cara002g008520, Cara002g008720, Cara014g018710, Cara014g025690, Cara016g001110
GO:0098727	BP	e	maintenance of cell number	5/1149	61/35449	0.0475312	2	5	1	1	1	0.64649	Cara002g008520, Cara002g008720, Cara014g018710, Cara014g025690, Cara016g001110
GO:0006222	BP	e	UMP biosynthetic process	2/1149	11/35449	0.0475489	11	2	1	1	1	0.64649	Cara010g001580, Cara010g002880
GO:0046049	BP	e	UMP metabolic process	2/1149	11/35449	0.0475489	10	2	1	1	1	0.64649	Cara010g001580, Cara010g002880
GO:0033750	BP	e	ribosome localization	2/1149	11/35449	0.0475489	4	2	1	1	1	0.64649	Cara002g011690, Cara022g002640
GO:0000054	BP	e	ribosomal subunit export from nucleus	2/1149	11/35449	0.0475489	12	2	1	1	1	0.64649	Cara002g011690, Cara022g002640
GO:0010508	BP	e	positive regulation of autophagy	2/1149	11/35449	0.0475489	7	2	1	1	1	0.64649	Cara002g011170, Cara004g056970
GO:0009174	BP	e	pyrimidine ribonucleoside monophosphate biosynthetic process	2/1149	11/35449	0.0475489	10	2	1	1	1	0.64649	Cara010g001580, Cara010g002880
GO:0071426	BP	e	ribonucleoprotein complex export from nucleus	2/1149	11/35449	0.0475489	10	2	1	1	1	0.64649	Cara002g011690, Cara022g002640
GO:0071428	BP	e	rRNA-containing ribonucleoprotein complex export from nucleus	2/1149	11/35449	0.0475489	11	2	1	1	1	0.64649	Cara002g011690, Cara022g002640
GO:0045338	BP	e	farnesyl diphosphate metabolic process	2/1149	11/35449	0.0475489	7	2	1	1	1	0.64649	Cara010g001710, Cara010g003190
GO:0043248	BP	e	proteasome assembly	2/1149	11/35449	0.0475489	6	2	1	1	1	0.64649	Cara002g008520, Cara016g001320
GO:0045786	BP	e	negative regulation of cell cycle	6/1149	81/35449	0.0477934	5	6	1	1	1	0.64649	Cara002g008860, Cara010g000850, Cara014g019260, Cara014g019820, Cara022g001310, Cara022g002310
GO:0044275	BP	e	cellular carbohydrate catabolic process	6/1149	81/35449	0.0477934	5	6	1	1	1	0.64649	Cara004g006610, Cara010g002850, Cara016g000770, Cara016g001190, Cara016g001230, Cara016g001720
GO:0048229	BP	e	gametophyte development	18/1149	349/35449	0.0478708	4	18	1	1	1	0.64649	Cara002g010510, Cara002g010720, Cara002g010730, Cara004g008390, Cara004g056170, Cara004g056420, Cara004g056550, Cara010g001240, Cara010g001460, Cara010g001750, Cara010g001970, Cara010g003740, Cara010g005200, Cara014g019170, Cara014g025730, Cara014g027270, Cara014g027400, Cara022g001810
GO:0051169	BP	e	nuclear transport	7/1149	102/35449	0.0481797	5	7	1	1	1	0.64649	Cara002g008090, Cara002g011690, Cara010g001420, Cara016g000720, Cara022g001630, Cara022g002640, Cara022g002760
GO:0006913	BP	e	nucleocytoplasmic transport	7/1149	102/35449	0.0481797	6	7	1	1	1	0.64649	Cara002g008090, Cara002g011690, Cara010g001420, Cara016g000720, Cara022g001630, Cara022g002640, Cara022g002760
GO:0031329	BP	e	regulation of cellular catabolic process	7/1149	102/35449	0.0481797	5	7	1	1	1	0.64649	Cara002g011170, Cara004g056970, Cara014g018740, Cara014g027230, Cara014g027360, Cara022g001640, Cara022g002360
GO:0006629	BP	e	lipid metabolic process	48/1149	1119/35449	0.0482831	3	48	1	1	1	0.64649	Cara002g008470, Cara002g008500, Cara002g008630, Cara002g008640, Cara002g011230, Cara002g011530, Cara004g006800, Cara004g056250, Cara004g056260, Cara004g056630, Cara004g056900, Cara004g057080, Cara004g057390, Cara004g057570, Cara010g000800, Cara010g000820, Cara010g001680, Cara010g001710, Cara010g003090, Cara010g003110, Cara010g003190, Cara010g003380, Cara010g003480, Cara010g003680, Cara010g003840,…
GO:1903047	BP	e	mitotic cell cycle process	12/1149	209/35449	0.0486523	3	12	1	1	1	0.649888	Cara002g007870, Cara002g010500, Cara004g008390, Cara004g056550, Cara004g057580, Cara010g000850, Cara010g001880, Cara014g026860, Cara016g001350, Cara016g028870, Cara022g001310, Cara022g002310
GO:0006508	BP	e	proteolysis	45/1149	1033/35449	0.0490041	5	45	1	1	1	0.65304	Cara002g008150, Cara002g008520, Cara002g008780, Cara002g008850, Cara002g010400, Cara002g010650, Cara002g010670, Cara002g010830, Cara002g011120, Cara002g011160, Cara002g011450, Cara002g011540, Cara002g011690, Cara004g008340, Cara004g056520, Cara004g056780, Cara004g057010, Cara004g057640, Cara010g000880, Cara010g001200, Cara010g001210, Cara010g001390, Cara010g001450, Cara010g001520, Cara010g001920,…
GO:1900864	BP	e	mitochondrial RNA modification	4/1149	43/35449	0.0499425	8	4	1	1	1	0.663609	Cara002g008790, Cara002g011000, Cara004g056410, Cara014g025460
GO:0140102	MF	e	catalytic activity, acting on a rRNA	4/1149	25/35449	0.00806647	3	4	1	1	1	0.691642	Cara004g008740, Cara010g001540, Cara010g001930, Cara014g019230
GO:0016667	MF	e	oxidoreductase activity, acting on a sulfur group of donors	9/1149	108/35449	0.00856907	3	9	1	1	1	0.714328	Cara002g008410, Cara002g010980, Cara002g011470, Cara014g019150, Cara014g027050, Cara014g027720, Cara016g000710, Cara016g001400, Cara022g001320
GO:0016710	MF	e	trans-cinnamate 4-monooxygenase activity	2/1149	5/35449	0.00983403	5	2	1	1	1	0.756716	Cara002g010720, Cara002g010730
GO:0009000	MF	e	selenocysteine lyase activity	2/1149	5/35449	0.00983403	4	2	1	1	1	0.756716	Cara004g010180, Cara010g000800
GO:0032977	MF	e	membrane insertase activity	2/1149	5/35449	0.00983403	3	2	1	1	1	0.756716	Cara016g001680, Cara022g002570
GO:0022829	MF	e	wide pore channel activity	3/1149	15/35449	0.011543	5	3	1	1	1	0.786083	Cara002g010370, Cara014g027280, Cara022g005140
GO:0015288	MF	e	porin activity	3/1149	15/35449	0.011543	6	3	1	1	1	0.786083	Cara002g010370, Cara014g027280, Cara022g005140
GO:0008536	MF	e	Ran GTPase binding	4/1149	28/35449	0.0120942	7	4	1	1	1	0.786083	Cara002g011680, Cara014g025680, Cara022g001630, Cara022g002580
GO:0016760	MF	e	cellulose synthase (UDP-forming) activity	4/1149	29/35449	0.0136768	7	4	1	1	1	0.786083	Cara002g007870, Cara010g001880, Cara014g025730, Cara016g001350
GO:0043138	MF	e	3'-5' DNA helicase activity	3/1149	16/35449	0.0138693	9	3	1	1	1	0.786083	Cara002g010430, Cara004g008890, Cara022g002190
GO:0008173	MF	e	RNA methyltransferase activity	6/1149	62/35449	0.0150562	5	6	1	1	1	0.786083	Cara004g008740, Cara010g001540, Cara010g001930, Cara014g019230, Cara014g025720, Cara016g001030
GO:0004222	MF	e	metalloendopeptidase activity	5/1149	47/35449	0.0176582	6	5	1	1	1	0.786083	Cara002g010830, Cara004g056520, Cara014g021770, Cara016g001460, Cara022g002350
GO:0019842	MF	e	vitamin binding	11/1149	153/35449	0.0177869	3	11	1	1	1	0.786083	Cara002g008210, Cara002g008220, Cara002g011090, Cara004g010180, Cara004g056330, Cara010g002980, Cara014g018590, Cara014g021760, Cara014g026670, Cara016g000890, Cara022g001510
GO:0008134	MF	e	transcription factor binding	11/1149	155/35449	0.0184532	3	11	1	1	1	0.786083	Cara002g008520, Cara014g020190, Cara014g025690, Cara014g025700, Cara014g027620, Cara014g027850, Cara016g000830, Cara018g006320, Cara022g001570, Cara022g001580, Cara022g002260
GO:0016759	MF	e	cellulose synthase activity	4/1149	32/35449	0.0191891	6	4	1	1	1	0.786083	Cara002g007870, Cara010g001880, Cara014g025730, Cara016g001350
GO:0004837	MF	e	tyrosine decarboxylase activity	2/1149	7/35449	0.0197785	5	2	1	1	1	0.786083	Cara002g008210, Cara002g008220
GO:0004645	MF	e	phosphorylase activity	2/1149	7/35449	0.0197785	5	2	1	1	1	0.786083	Cara010g002900, Cara014g021670
GO:0032356	MF	e	oxidized DNA binding	2/1149	7/35449	0.0197785	6	2	1	1	1	0.786083	Cara002g010330, Cara022g002190
GO:1990055	MF	e	phenylacetaldehyde synthase activity	2/1149	7/35449	0.0197785	2	2	1	1	1	0.786083	Cara002g008210, Cara002g008220
GO:0004362	MF	e	glutathione-disulfide reductase activity	2/1149	7/35449	0.0197785	7	2	1	1	1	0.786083	Cara002g008410, Cara014g019150
GO:0032357	MF	e	oxidized purine DNA binding	2/1149	7/35449	0.0197785	7	2	1	1	1	0.786083	Cara002g010330, Cara022g002190
GO:0000982	MF	e	transcription factor activity, RNA polymerase II proximal promoter sequence-specific DNA binding	7/1149	85/35449	0.0204567	4	7	1	1	1	0.786083	Cara014g025690, Cara014g025700, Cara014g027620, Cara014g027850, Cara022g001570, Cara022g001580, Cara022g001610
GO:0005215	MF	e	transporter activity	62/1149	1432/35449	0.0219759	1	62	1	1	1	0.786083	Cara002g008070, Cara002g008200, Cara002g008270, Cara002g008280, Cara002g008590, Cara002g008820, Cara002g010370, Cara002g010420, Cara002g010510, Cara002g011280, Cara002g011590, Cara002g011660, Cara002g014440, Cara004g006620, Cara004g006690, Cara004g006780, Cara004g007100, Cara004g008410, Cara004g025800, Cara004g056260, Cara004g056380, Cara004g056440, Cara004g056580, Cara004g057170, Cara010g001250,…
GO:0005342	MF	e	organic acid transmembrane transporter activity	11/1149	165/35449	0.0233411	3	11	1	1	1	0.786083	Cara002g014440, Cara004g006780, Cara004g056260, Cara004g057170, Cara010g001470, Cara010g003740, Cara014g019320, Cara014g027670, Cara022g001880, Cara022g002250, Cara022g005090
GO:0046943	MF	e	carboxylic acid transmembrane transporter activity	11/1149	165/35449	0.0233411	6	11	1	1	1	0.786083	Cara002g014440, Cara004g006780, Cara004g056260, Cara004g057170, Cara010g001470, Cara010g003740, Cara014g019320, Cara014g027670, Cara022g001880, Cara022g002250, Cara022g005090
GO:0009055	MF	e	electron transfer activity	14/1149	233/35449	0.0243893	3	14	1	1	1	0.786083	Cara002g008410, Cara002g008800, Cara002g010570, Cara002g011470, Cara010g001950, Cara010g003230, Cara010g003840, Cara014g019150, Cara014g020060, Cara014g027050, Cara016g000710, Cara016g001020, Cara016g001400, Cara022g001320
GO:0016837	MF	e	carbon-oxygen lyase activity, acting on polysaccharides	3/1149	20/35449	0.0256561	4	3	1	1	1	0.786083	Cara002g008610, Cara004g056190, Cara010g002020
GO:0030570	MF	e	pectate lyase activity	3/1149	20/35449	0.0256561	5	3	1	1	1	0.786083	Cara002g008610, Cara004g056190, Cara010g002020
GO:0008318	MF	e	protein prenyltransferase activity	2/1149	8/35449	0.0258103	5	2	1	1	1	0.786083	Cara004g010150, Cara010g003070
GO:0016888	MF	e	endodeoxyribonuclease activity, producing 5'-phosphomonoesters	2/1149	8/35449	0.0258103	7	2	1	1	1	0.786083	Cara002g010970, Cara014g027910
GO:0017108	MF	e	5'-flap endonuclease activity	2/1149	8/35449	0.0258103	8	2	1	1	1	0.786083	Cara002g010970, Cara014g027910
GO:0042887	MF	e	amide transmembrane transporter activity	10/1149	144/35449	0.0277896	3	10	1	1	1	0.786083	Cara002g008070, Cara002g010370, Cara004g006690, Cara004g008410, Cara010g001890, Cara014g019320, Cara014g027670, Cara016g001040, Cara016g001680, Cara022g005090
GO:0005315	MF	e	inorganic phosphate transmembrane transporter activity	3/1149	21/35449	0.0292274	5	3	1	1	1	0.786083	Cara004g056260, Cara010g003740, Cara018g006590
GO:0042802	MF	e	identical protein binding	19/1149	349/35449	0.0312088	3	19	1	1	1	0.786083	Cara002g008500, Cara002g008580, Cara002g008700, Cara002g010720, Cara002g010730, Cara002g011720, Cara004g008500, Cara004g010240, Cara004g056680, Cara010g001300, Cara010g001510, Cara014g020480, Cara014g021780, Cara014g027630, Cara016g001060, Cara016g001110, Cara022g002060, Cara022g002320, Cara022g002730
GO:0140033	MF	e	acetylation-dependent protein binding	1/1149	1/35449	0.0324128	4	1	1	1	1	0.786083	Cara010g001450
GO:0009039	MF	e	urease activity	1/1149	1/35449	0.0324128	5	1	1	1	1	0.786083	Cara022g002110
GO:0000832	MF	e	inositol hexakisphosphate 5-kinase activity	1/1149	1/35449	0.0324128	6	1	1	1	1	0.786083	Cara014g027340
GO:0052724	MF	e	inositol hexakisphosphate 3-kinase activity	1/1149	1/35449	0.0324128	6	1	1	1	1	0.786083	Cara014g027340
GO:0000107	MF	e	imidazoleglycerol-phosphate synthase activity	1/1149	1/35449	0.0324128	5	1	1	1	1	0.786083	Cara010g003010
GO:0016751	MF	e	S-succinyltransferase activity	1/1149	1/35449	0.0324128	6	1	1	1	1	0.786083	Cara010g003020
GO:0080123	MF	e	jasmonate-amino synthetase activity	1/1149	1/35449	0.0324128	5	1	1	1	1	0.786083	Cara004g057230
GO:0003963	MF	e	RNA-3'-phosphate cyclase activity	1/1149	1/35449	0.0324128	4	1	1	1	1	0.786083	Cara014g027300
GO:0000829	MF	e	inositol heptakisphosphate kinase activity	1/1149	1/35449	0.0324128	5	1	1	1	1	0.786083	Cara014g027340
GO:0103012	MF	e	ferredoxin-thioredoxin reductase activity	1/1149	1/35449	0.0324128	5	1	1	1	1	0.786083	Cara014g027720
GO:0102092	MF	e	5-diphosphoinositol pentakisphosphate 3-kinase activity	1/1149	1/35449	0.0324128	5	1	1	1	1	0.786083	Cara014g027340
GO:0102131	MF	e	3-oxo-glutaryl-[acp] methyl ester reductase activity	1/1149	1/35449	0.0324128	5	1	1	1	1	0.786083	Cara022g002220
GO:0036402	MF	e	proteasome-activating ATPase activity	1/1149	1/35449	0.0324128	9	1	1	1	1	0.786083	Cara002g008520
GO:0005052	MF	e	peroxisome matrix targeting signal-1 binding	1/1149	1/35449	0.0324128	6	1	1	1	1	0.786083	Cara010g001190
GO:0004070	MF	e	aspartate carbamoyltransferase activity	1/1149	1/35449	0.0324128	5	1	1	1	1	0.786083	Cara010g002880
GO:0047710	MF	e	bis(5'-adenosyl)-triphosphatase activity	1/1149	1/35449	0.0324128	7	1	1	1	1	0.786083	Cara002g010440
GO:1904455	MF	e	ubiquitin-specific protease activity involved in negative regulation of ERAD pathway	1/1149	1/35449	0.0324128	4	1	1	1	1	0.786083	Cara010g003340
[truncated: 73 more rows]

## Sheet: S4. subCC .45 retention GO
Supplementary Table 4. Gene ontology enrichment of genes present in subCC regions with high fractionation rate. Two-sided Fisher exact test was used for statistical testing; raw p-values are ginve in column G, while columns J-M report p-values adjusted according to Bonferroni, Sidak, Holm and Benjamini-Hochberg methods.
[truncated: 846 more rows]

[truncated: 29 more sheets: S5. subEE .45 retention GO, S6. Subg dominance all_genes, S7. Subg dominance homoelogs, S8. Coffea accessions, S9. Homeologous exchange, S10. Population genetics, S11. CA FST all GO, S12. CA FST high impact GO, S13. Introgress vs fractionat, S14. Introgressed genes, S15. CA leafrust DE, S16. Sequence data, S17. RNA-Sequencing data, S18. Isoseq data, S19. 210 curated genes, S20. Mapping of the annotations, S21. Gamma hexaploidy, S22. CC-CE speciation, S23.Tetraploidization event, S24. Proteomes in orthofinder …]
